# Supplementary material for: ANTXR1 deficiency promotes fibroblast senescence: implications for GAPO syndrome as a progeroid disorder
Source: Sci Rep. 2024 Apr 23;14:9321. doi: 10.1038/s41598-024-59901-y (PMC11039612; doi:10.1038/s41598-024-59901-y)
Supplement: Supplementary file 3 — Supplementary Table 1. [file 41598_2024_59901_MOESM3_ESM.xlsx]

## Sheet: WT-KO #1
Supplementary Table 1: Secretome analysis of control and ANTXR1-deficient WI-26 fibroblasts. p-values and fold change difference for the proteins detected in the secretome analysis of two independend pairs of control and ANTXR-1 deficient WI-26 fibroblasts.
Protein names	Gene names	-Log Student's T-test p-value ANTXR1-KO_WT	Student's T-test Difference ANTXR1-KO_WT
Plectin	PLEC	2.54345	0.403088
Neuroblast differentiation-associated protein AHNAK	AHNAK	0.00594698	0.00214895
Filamin-A	FLNA	4.62994	0.928871
Basement membrane-specific heparan sulfate proteoglycan core protein;Endorepellin;LG3 peptide	HSPG2	4.52428	-0.87804
Filamin-B	FLNB	1.3097	0.252239
Filamin-C	FLNC	2.72311	0.474775
Spectrin alpha chain, non-erythrocytic 1	SPTAN1	0.865235	0.097566
Talin-1	TLN1	2.23612	0.428431
Spectrin beta chain, non-erythrocytic 1	SPTBN1	0.145037	0.0275968
Myosin-9	MYH9	1.58744	0.490726
Collagen alpha-3(VI) chain	COL6A3	2.43727	-1.03631
Fibronectin;Anastellin;Ugl-Y1;Ugl-Y2;Ugl-Y3	FN1	4.54296	-1.28433
Collagen alpha-1(XII) chain	COL12A1	1.85456	-0.690578
Fibrillin-1	FBN1	2.24413	-0.577207
Complement C3;Complement C3 beta chain;C3-beta-c;Complement C3 alpha chain;C3a anaphylatoxin;Acylation stimulating protein;Complement C3b alpha chain;Complement C3c alpha chain fragment 1;Complement C3dg fragment;Complement C3g fragment;Complement C3d fragment;Complement C3f fragment;Complement C3c alpha chain fragment 2	C3	4.2852	-0.907593
Fatty acid synthase;[Acyl-carrier-protein] S-acetyltransferase;[Acyl-carrier-protein] S-malonyltransferase;3-oxoacyl-[acyl-carrier-protein] synthase;3-oxoacyl-[acyl-carrier-protein] reductase;3-hydroxyacyl-[acyl-carrier-protein] dehydratase;Enoyl-[acyl-carrier-protein] reductase;Oleoyl-[acyl-carrier-protein] hydrolase	FASN	2.21382	0.437584
Laminin subunit alpha-5	LAMA5	1.78682	-0.54474
Peroxidasin homolog	PXDN	2.71657	-0.404578
Vinculin	VCL	3.58045	0.57354
Alpha-actinin-4	ACTN4	0.109754	0.010685
Ras GTPase-activating-like protein IQGAP1	IQGAP1	1.03052	0.303514
Agrin;Agrin N-terminal 110 kDa subunit;Agrin C-terminal 110 kDa subunit;Agrin C-terminal 90 kDa fragment;Agrin C-terminal 22 kDa fragment	AGRN	1.63495	0.46103
Eukaryotic translation initiation factor 3 subunit A	EIF3A	2.11721	0.331295
Nuclear mitotic apparatus protein 1	NUMA1	0.221862	-0.0720698
Fibrillin-2	FBN2	2.25235	-0.544178
Cation-independent mannose-6-phosphate receptor	IGF2R	1.98728	-0.311898
Cytoplasmic dynein 1 heavy chain 1	DYNC1H1	0.918352	0.624524
Laminin subunit gamma-1	LAMC1	0.72423	-0.206381
Nucleoprotein TPR	TPR	4.33645	0.248955
Alpha-actinin-1	ACTN1	0.881961	0.141816
Dystonin	DST	2.007	0.622526
Transitional endoplasmic reticulum ATPase	VCP	0.865028	0.0889448
Chondroitin sulfate proteoglycan 4	CSPG4	2.89088	-0.416181
Vimentin	VIM	1.37471	-0.308206
Elongation factor 2	EEF2	2.09681	0.394746
Prelamin-A/C;Lamin-A/C	LMNA	0.888683	-0.119551
Microtubule-associated protein 1B;MAP1B heavy chain;MAP1 light chain LC1	MAP1B	0.0154155	0.00362651
Sulfhydryl oxidase 1	QSOX1	3.58408	-0.636845
Nidogen-2	NID2	2.57416	-0.404882
Heat shock 70 kDa protein 4	HSPA4	1.02597	0.185535
Sushi, von Willebrand factor type A, EGF and pentraxin domain-containing protein 1	SVEP1	2.1412	-0.703851
Collagen alpha-1(I) chain	COL1A1	1.89434	-1.02711
Laminin subunit beta-1	LAMB1	1.47861	-0.58438
Laminin subunit alpha-4	LAMA4	1.35574	-0.381543
Ribosome-binding protein 1	RRBP1	2.24879	0.410146
U5 small nuclear ribonucleoprotein 200 kDa helicase	SNRNP200	2.2102	0.448151
Microtubule-associated protein 4	MAP4	0.187344	-0.066775
Importin-5	IPO5	2.52765	0.843585
Tenascin	TNC	1.90218	-0.929125
Prolow-density lipoprotein receptor-related protein 1;Low-density lipoprotein receptor-related protein 1 85 kDa subunit;Low-density lipoprotein receptor-related protein 1 515 kDa subunit;Low-density lipoprotein receptor-related protein 1 intracellular domain	LRP1	4.28036	-1.25037
Heat shock protein HSP 90-alpha	HSP90AA1	0.511136	0.216021
Latent-transforming growth factor beta-binding protein 1	LTBP1	1.48273	-0.200677
Early endosome antigen 1	EEA1	1.14071	0.23345
Laminin subunit beta-2	LAMB2	2.6117	0.575934
Microtubule-actin cross-linking factor 1, isoforms 1/2/3/5	MACF1	0.78099	0.145862
Moesin	MSN	3.2727	0.700087
Keratin, type II cytoskeletal 1	KRT1	0.390012	-1.05522
Eukaryotic translation initiation factor 4 gamma 1	EIF4G1	2.2661	0.370611
Pyruvate kinase PKM	PKM	1.88773	0.193843
Heat shock protein HSP 90-beta	HSP90AB1	1.57065	0.589297
Ezrin	EZR	2.95574	0.586255
Major vault protein	MVP	2.87325	0.472872
Lamin-B1	LMNB1	0.404888	0.0840073
Ubiquitin-like modifier-activating enzyme 1	UBA1	3.9393	1.03333
ATP-citrate synthase	ACLY	0.0199467	-0.00705528
Nidogen-1	NID1	2.34825	-0.562969
Poly [ADP-ribose] polymerase 1	PARP1	2.10227	0.625257
Programmed cell death 6-interacting protein	PDCD6IP	3.9805	0.402583
Splicing factor 3B subunit 1	SF3B1	0.0111411	0.00183678
Antigen KI-67	MKI67	0.790847	0.0618159
Complement C1r subcomponent;Complement C1r subcomponent heavy chain;Complement C1r subcomponent light chain	C1R	3.22049	-1.29473
Secretogranin-2;Secretoneurin;Manserin	SCG2	3.42002	-0.909837
Nuclear autoantigenic sperm protein	NASP	0.0990981	-0.0249519
Complement factor H	CFH	3.90507	-2.05591
Bifunctional glutamate/proline--tRNA ligase;Glutamate--tRNA ligase;Proline--tRNA ligase	EPRS	1.65874	0.478558
Collagen alpha-2(I) chain	COL1A2	2.86954	-1.51627
Kinectin	KTN1	2.68007	0.344545
Keratin, type II cytoskeletal 2 epidermal	KRT2	0.442762	-1.29426
Transketolase	TKT	1.91571	0.297638
Nucleobindin-1	NUCB1	3.38763	-0.921309
Plastin-3	PLS3	3.92139	0.609405
Lamin-B2	LMNB2	1.19073	-0.262747
EMILIN-1	EMILIN1	1.25235	-0.718257
Neutral alpha-glucosidase AB	GANAB	1.34385	-0.280369
Staphylococcal nuclease domain-containing protein 1	SND1	1.99104	0.642241
Protein disulfide-isomerase	P4HB	4.06992	-0.358794
Treacle protein	TCOF1	2.06133	0.394517
Heat shock cognate 71 kDa protein	HSPA8	3.42625	0.404766
Transforming growth factor-beta-induced protein ig-h3	TGFBI	3.35412	-1.05094
Interleukin enhancer-binding factor 3	ILF3	0.631726	0.0508232
Endoplasmin	HSP90B1	3.15633	-0.202764
Protein disulfide-isomerase A4	PDIA4	0.0315967	-0.0095342
Puromycin-sensitive aminopeptidase	NPEPPS	1.96016	0.323954
Laminin subunit alpha-1	LAMA1	0.28967	-0.0992985
Reelin	RELN	5.27787	-2.39123
Fructose-bisphosphate aldolase A	ALDOA	2.03083	0.285191
78 kDa glucose-regulated protein	HSPA5	0.399873	-0.116914
Stress-induced-phosphoprotein 1	STIP1	2.042	0.630398
Importin subunit beta-1	KPNB1	0.181864	0.0844612
Thrombospondin-1	THBS1	2.46839	0.585626
Exportin-1	XPO1	0.211581	0.0704651
ATP-dependent RNA helicase A	DHX9	2.33691	0.581593
Serine/arginine repetitive matrix protein 2	SRRM2	0.339011	0.133989
Glucose-6-phosphate 1-dehydrogenase	G6PD	4.95205	1.45317
X-ray repair cross-complementing protein 5	XRCC5	0.0636339	0.0200481
Phosphoribosylformylglycinamidine synthase	PFAS	1.70268	0.252554
AP-2 complex subunit alpha-1	AP2A1	0.612893	0.208279
Alanine--tRNA ligase, cytoplasmic	AARS	3.14846	0.851343
Golgin subfamily B member 1	GOLGB1	4.69514	0.734463
Alpha-enolase	ENO1	0.423218	-0.170012
Urokinase-type plasminogen activator;Urokinase-type plasminogen activator long chain A;Urokinase-type plasminogen activator short chain A;Urokinase-type plasminogen activator chain B	PLAU	6.01026	2.27517
Nucleolin	NCL	0.418184	0.273621
Rab GDP dissociation inhibitor beta	GDI2	2.65694	0.231172
Calsyntenin-1;Soluble Alc-alpha;CTF1-alpha	CLSTN1	2.50891	-0.73
Lysyl oxidase homolog 2	LOXL2	2.02373	-0.423955
Inactive tyrosine-protein kinase 7	PTK7	3.51827	-0.642354
Cytoplasmic aconitate hydratase	ACO1	3.30693	0.595477
Cytoskeleton-associated protein 5	CKAP5	2.5255	0.50765
Heat shock 70 kDa protein 1B;Heat shock 70 kDa protein 1A	HSPA1B;HSPA1A	2.90625	0.394948
T-complex protein 1 subunit theta	CCT8	2.56466	0.585451
CD109 antigen	CD109	3.50916	-1.04594
Phosphoglycerate kinase 1	PGK1	3.57165	0.923094
Glucose-6-phosphate isomerase	GPI	1.40964	-0.178327
Collagen alpha-1(VI) chain	COL6A1	3.97937	-1.28561
AP-2 complex subunit beta	AP2B1	0.58551	0.122941
Leukotriene A-4 hydrolase	LTA4H	2.52674	0.372847
Eukaryotic translation initiation factor 3 subunit C;Eukaryotic translation initiation factor 3 subunit C-like protein	EIF3C;EIF3CL	1.42321	0.454781
ATP-dependent RNA helicase DDX1	DDX1	3.21138	0.698812
Importin-9	IPO9	1.27356	0.491402
Dynactin subunit 1	DCTN1	0.831114	0.207677
Protein transport protein Sec31A	SEC31A	2.63205	0.426383
Protein PRRC2C	PRRC2C	1.54064	0.201322
CAP-Gly domain-containing linker protein 1	CLIP1	1.3007	0.259003
Heterogeneous nuclear ribonucleoproteins A2/B1	HNRNPA2B1	1.1209	-0.303371
Annexin A2;Putative annexin A2-like protein	ANXA2;ANXA2P2	0.497348	0.147789
Heterogeneous nuclear ribonucleoprotein K	HNRNPK	0.557519	0.0859083
Adenylyl cyclase-associated protein 1	CAP1	1.28228	0.381031
1,4-alpha-glucan-branching enzyme	GBE1	0.633881	0.153386
X-ray repair cross-complementing protein 6	XRCC6	1.89451	0.199748
Threonine--tRNA ligase, cytoplasmic	TARS	0.437155	0.167751
Niban-like protein 1	FAM129B	1.60663	0.415438
Catenin alpha-1	CTNNA1	0.347115	0.075978
Cullin-4B	CUL4B	2.90169	0.81831
C-1-tetrahydrofolate synthase, cytoplasmic;Methylenetetrahydrofolate dehydrogenase;Methenyltetrahydrofolate cyclohydrolase;Formyltetrahydrofolate synthetase;C-1-tetrahydrofolate synthase, cytoplasmic, N-terminally processed	MTHFD1	2.17605	0.950219
AP-1 complex subunit beta-1	AP1B1	1.3509	0.236822
A-kinase anchor protein 12	AKAP12	0.19676	-0.0792656
Extracellular matrix protein 1	ECM1	3.27146	-1.03683
Protein disulfide-isomerase A3	PDIA3	0.86342	-0.0942472
Complement factor B;Complement factor B Ba fragment;Complement factor B Bb fragment	CFB	2.16315	-0.749846
T-complex protein 1 subunit beta	CCT2	1.55781	0.392054
Semaphorin-7A	SEMA7A	3.9448	1.10319
Peptidyl-prolyl cis-trans isomerase FKBP4;Peptidyl-prolyl cis-trans isomerase FKBP4, N-terminally processed	FKBP4	0.272496	0.0446803
Splicing factor 3A subunit 1	SF3A1	1.59767	-0.221569
GMP synthase [glutamine-hydrolyzing]	GMPS	1.9684	0.697816
Glycogen phosphorylase, liver form	PYGL	1.00273	0.402322
Latent-transforming growth factor beta-binding protein 4	LTBP4	5.26641	-2.19784
Kinesin-1 heavy chain	KIF5B	2.15929	0.422187
Vigilin	HDLBP	3.76839	0.929844
Tropomyosin alpha-4 chain	TPM4	0.244619	-0.050209
WD repeat-containing protein 1	WDR1	3.68409	0.731661
Splicing factor, proline- and glutamine-rich	SFPQ	0.10876	0.0287692
Gelsolin	GSN	3.24809	0.355651
Far upstream element-binding protein 2	KHSRP	0.529585	-0.13495
60 kDa heat shock protein, mitochondrial	HSPD1	2.46779	0.457652
Rab GDP dissociation inhibitor alpha	GDI1	2.6052	0.639863
Polypeptide N-acetylgalactosaminyltransferase 2;Polypeptide N-acetylgalactosaminyltransferase 2 soluble form	GALNT2	5.24599	-1.15618
Probable ATP-dependent RNA helicase DDX17	DDX17	1.68993	0.430369
Phosphoglucomutase-1	PGM1	4.39433	0.76794
Splicing factor 3B subunit 2	SF3B2	0.0371706	0.0108655
Versican core protein	VCAN	0.678644	0.564399
Septin-9	40057	0.0350683	0.010561
Glycogen phosphorylase, brain form	PYGB	2.02484	0.513446
Tumor suppressor p53-binding protein 1	TP53BP1	1.72881	-0.30409
Aldose reductase	AKR1B1	2.56896	0.509603
Serine/threonine-protein phosphatase 2A 65 kDa regulatory subunit A alpha isoform	PPP2R1A	2.33434	0.577519
T-complex protein 1 subunit zeta	CCT6A	1.65227	0.407422
T-complex protein 1 subunit epsilon	CCT5	1.18253	0.375856
Aconitate hydratase, mitochondrial	ACO2	2.75595	0.48106
Caldesmon	CALD1	0.914964	0.271765
Heat shock protein 105 kDa	HSPH1	4.44037	1.04108
Probable ATP-dependent RNA helicase DDX5	DDX5	1.83445	1.32466
Tripeptidyl-peptidase 2	TPP2	1.79451	0.430825
Glyceraldehyde-3-phosphate dehydrogenase	GAPDH	1.22803	0.286875
L-lactate dehydrogenase A chain	LDHA	2.25069	0.124772
Proprotein convertase subtilisin/kexin type 9	PCSK9	4.27685	-1.0965
Dystroglycan;Alpha-dystroglycan;Beta-dystroglycan	DAG1	2.51967	-0.857416
Dihydropyrimidinase-related protein 2	DPYSL2	0.186544	-0.0335852
Isocitrate dehydrogenase [NADP] cytoplasmic	IDH1	2.5512	0.402592
Dihydropyrimidinase-related protein 3	DPYSL3	0.974599	0.196696
Fructose-bisphosphate aldolase C	ALDOC	0.124266	-0.0653559
Zyxin	ZYX	0.250552	0.0868848
Ran GTPase-activating protein 1	RANGAP1	1.34304	0.772684
Calpain-2 catalytic subunit	CAPN2	2.9598	0.383953
Aminopeptidase B	RNPEP	1.92305	0.647399
Procollagen-lysine,2-oxoglutarate 5-dioxygenase 1	PLOD1	0.303703	-0.0816714
Arginine--tRNA ligase, cytoplasmic	RARS	2.5169	0.375765
Eukaryotic translation initiation factor 2A;Eukaryotic translation initiation factor 2A, N-terminally processed	EIF2A	3.34857	0.660793
FACT complex subunit SPT16	SUPT16H	1.32004	0.161503
Coatomer subunit alpha;Xenin;Proxenin	COPA	0.971797	0.243369
Tight junction protein ZO-1	TJP1	0.658295	-0.315216
Utrophin	UTRN	0.231163	0.0585016
Triosephosphate isomerase	TPI1	0.183072	-0.0285212
Pentraxin-related protein PTX3	PTX3	3.07298	0.626511
Procollagen C-endopeptidase enhancer 1	PCOLCE	4.18527	-1.8661
Amyloid beta A4 protein;N-APP;Soluble APP-alpha;Soluble APP-beta;C99;Beta-amyloid protein 42;Beta-amyloid protein 40;C83;P3(42);P3(40);C80;Gamma-secretase C-terminal fragment 59;Gamma-secretase C-terminal fragment 57;Gamma-secretase C-terminal fragment 50;C31	APP	3.47461	-0.823029
Follistatin	FST	0.424565	0.156064
Prosaposin;Saposin-A;Saposin-B-Val;Saposin-B;Saposin-C;Saposin-D	PSAP	2.0535	-0.69996
Proliferation-associated protein 2G4	PA2G4	2.314	0.802135
Fascin	FSCN1	0.740094	0.205748
Complement C1s subcomponent;Complement C1s subcomponent heavy chain;Complement C1s subcomponent light chain	C1S	2.31603	-0.8378
T-complex protein 1 subunit gamma	CCT3	1.41927	0.565776
Cadherin-2	CDH2	4.77214	-1.16815
Heterogeneous nuclear ribonucleoprotein R	HNRNPR	1.69758	0.344295
T-complex protein 1 subunit delta	CCT4	2.13042	0.373604
Calpastatin	CAST	0.039273	0.0184034
Histidine--tRNA ligase, cytoplasmic	HARS	3.65798	0.307142
Eukaryotic translation initiation factor 3 subunit B	EIF3B	1.03108	0.277616
Sodium/potassium-transporting ATPase subunit alpha-1	ATP1A1	0.108135	0.177588
Vacuolar protein sorting-associated protein 35	VPS35	2.19211	0.821386
Bcl-2-associated transcription factor 1	BCLAF1	0.122606	0.0242844
Protein transport protein Sec24C	SEC24C	3.53013	0.450752
Thyroid hormone receptor-associated protein 3	THRAP3	1.76045	0.353933
Coatomer subunit gamma-1	COPG1	1.73016	0.435277
Band 4.1-like protein 2	EPB41L2	2.33545	-0.361306
ATP-dependent RNA helicase DDX42	DDX42	3.17134	0.277767
Annexin A6	ANXA6	4.21623	-0.674026
Pre-mRNA-processing-splicing factor 8	PRPF8	2.77066	0.635085
Follistatin-related protein 1	FSTL1	2.9565	-0.928148
Galectin-3-binding protein	LGALS3BP	2.56223	-0.94761
Calreticulin	CALR	1.21825	-0.295078
Nucleobindin-2;Nesfatin-1	NUCB2	1.6547	-0.198997
Perilipin-3	PLIN3	1.69559	-0.307544
T-complex protein 1 subunit alpha	TCP1	1.68608	0.488495
Low-density lipoprotein receptor	LDLR	3.23932	-0.854354
Eukaryotic translation initiation factor 4B	EIF4B	1.62459	0.316107
Serine hydroxymethyltransferase, mitochondrial	SHMT2	3.16027	0.538492
Polypeptide N-acetylgalactosaminyltransferase 5	GALNT5	3.7323	-1.07506
Disintegrin and metalloproteinase domain-containing protein 10	ADAM10	3.41459	-1.35012
Cytosol aminopeptidase	LAP3	3.03422	1.22515
Xaa-Pro aminopeptidase 1	XPNPEP1	2.15043	0.971383
General vesicular transport factor p115	USO1	1.57838	0.551584
Attractin	ATRN	3.00471	-0.710896
Alpha-mannosidase 2	MAN2A1	2.1924	-0.616223
Protein diaphanous homolog 1	DIAPH1	0.399608	0.183004
Host cell factor 1;HCF N-terminal chain 1;HCF N-terminal chain 2;HCF N-terminal chain 3;HCF N-terminal chain 4;HCF N-terminal chain 5;HCF N-terminal chain 6;HCF C-terminal chain 1;HCF C-terminal chain 2;HCF C-terminal chain 3;HCF C-terminal chain 4;HCF C-terminal chain 5;HCF C-terminal chain 6	HCFC1	2.86791	0.719098
Valine--tRNA ligase	VARS	1.76627	0.692614
Protocadherin Fat 1;Protocadherin Fat 1, nuclear form	FAT1	3.80553	-0.965897
Chloride intracellular channel protein 4	CLIC4	0.470344	0.285563
Elongation factor 1-delta	EEF1D	3.51676	0.411463
Plasminogen activator inhibitor 1 RNA-binding protein	SERBP1	1.70917	0.347859
Adenosylhomocysteinase	AHCY	3.64048	0.879839
6-phosphogluconate dehydrogenase, decarboxylating	PGD	2.00629	0.292072
Serpin H1	SERPINH1	2.28427	-0.23013
Aspartate aminotransferase, mitochondrial	GOT2	3.04565	0.979519
Glia-derived nexin	SERPINE2	2.27144	0.532244
Glypican-1;Secreted glypican-1	GPC1	2.19001	-0.300971
Drebrin	DBN1	0.217089	0.0718911
Far upstream element-binding protein 1	FUBP1	1.07206	0.208392
Transcription intermediary factor 1-beta	TRIM28	2.15822	0.165218
Importin-7	IPO7	0.619008	0.390364
EH domain-containing protein 1	EHD1	2.31802	0.669081
DNA replication licensing factor MCM6	MCM6	0.997741	0.179838
DNA replication licensing factor MCM2	MCM2	2.64965	0.218417
Nardilysin	NRD1	0.12775	-0.0450236
Protein phosphatase 1 regulatory subunit 12A	PPP1R12A	0.442696	0.132162
Bone morphogenetic protein 1	BMP1	2.7119	-0.519792
Myosin phosphatase Rho-interacting protein	MPRIP	0.718805	0.370893
Nuclear pore complex protein Nup214	NUP214	0.862144	0.249317
Polypyrimidine tract-binding protein 1	PTBP1	0.558116	0.200284
Coronin-1C	CORO1C	0.55193	0.132054
DNA-(apurinic or apyrimidinic site) lyase;DNA-(apurinic or apyrimidinic site) lyase, mitochondrial	APEX1	0.033742	0.0194632
Histone-binding protein RBBP7	RBBP7	0.692084	0.368478
Elongation factor 1-gamma	EEF1G	1.28042	0.304335
Non-POU domain-containing octamer-binding protein	NONO	0.885823	0.310157
Granulins;Acrogranin;Paragranulin;Granulin-1;Granulin-2;Granulin-3;Granulin-4;Granulin-5;Granulin-6;Granulin-7	GRN	4.37827	-1.07312
Obg-like ATPase 1	OLA1	1.16502	0.460553
T-complex protein 1 subunit eta	CCT7	1.23674	0.392856
Heterogeneous nuclear ribonucleoprotein Q	SYNCRIP	2.24892	0.484207
Na(+)/H(+) exchange regulatory cofactor NHE-RF1	SLC9A3R1	1.79207	0.611635
Coatomer subunit delta	ARCN1	1.28617	0.345296
Nicotinamide phosphoribosyltransferase	NAMPT	2.83731	0.716485
Alpha-ketoglutarate-dependent dioxygenase FTO	FTO	0.837789	0.24615
Coiled-coil domain-containing protein 80	CCDC80	0.916106	-0.656952
Fermitin family homolog 2	FERMT2	0.806591	0.254651
Transferrin receptor protein 1;Transferrin receptor protein 1, serum form	TFRC	0.293628	0.062376
Phosphoglucomutase-2	PGM2	3.11076	0.618284
Signal transducer and activator of transcription 1-alpha/beta	STAT1	1.87577	3.77442
Heat shock protein 75 kDa, mitochondrial	TRAP1	2.13851	0.6392
Coatomer subunit beta	COPB1	1.24254	0.49527
Rap1 GTPase-GDP dissociation stimulator 1	RAP1GDS1	3.80804	0.919421
Transcription elongation regulator 1	TCERG1	1.7391	0.439473
Heterogeneous nuclear ribonucleoprotein M	HNRNPM	2.22103	0.770882
Echinoderm microtubule-associated protein-like 1	EML1	2.27373	0.187001
C-type mannose receptor 2	MRC2	4.69456	-1.03935
SWI/SNF complex subunit SMARCC2	SMARCC2	0.127804	-0.0279064
Echinoderm microtubule-associated protein-like 4	EML4	2.58974	0.568665
Dynamin-like 120 kDa protein, mitochondrial;Dynamin-like 120 kDa protein, form S1	OPA1	1.02946	0.233564
Tubulin alpha-1C chain	TUBA1C	0.566531	0.364173
Latent-transforming growth factor beta-binding protein 3	LTBP3	1.43512	-0.471542
Myosin light chain kinase, smooth muscle;Myosin light chain kinase, smooth muscle, deglutamylated form	MYLK	3.10371	1.4403
E3 ubiquitin-protein ligase UBR4	UBR4	0.845275	0.383536
Transgelin-2	TAGLN2	0.660979	-0.19289
Calumenin	CALU	3.60355	-0.555214
Protein deglycase DJ-1	PARK7	0.0360593	0.017334
Malate dehydrogenase, mitochondrial	MDH2	2.12317	0.413436
Clusterin;Clusterin beta chain;Clusterin alpha chain	CLU	3.26161	-1.19049
Peroxiredoxin-6	PRDX6	0.373027	0.0989443
Annexin A1	ANXA1	0.425191	-0.0517337
Plasminogen activator inhibitor 1	SERPINE1	3.5833	1.55078
Proteasome subunit alpha type-1	PSMA1	0.366082	0.166817
CD166 antigen	ALCAM	2.27726	-0.654676
Lupus La protein	SSB	2.47201	0.653217
SPARC-related modular calcium-binding protein 1	SMOC1	3.70778	-0.821147
D-3-phosphoglycerate dehydrogenase	PHGDH	4.47706	0.504057
Amyloid-like protein 2	APLP2	3.0475	-1.02641
Platelet-activating factor acetylhydrolase IB subunit alpha	PAFAH1B1	0.660807	-0.0527395
Heterogeneous nuclear ribonucleoprotein U	HNRNPU	1.56459	0.593304
Protein RCC2	RCC2	0.626195	0.169044
Collagen alpha-2(V) chain	COL5A2	2.85919	-0.22274
Vascular endothelial growth factor C	VEGFC	1.04324	-0.301573
Poly(U)-binding-splicing factor PUF60	PUF60	0.214438	0.0581284
Interstitial collagenase;22 kDa interstitial collagenase;27 kDa interstitial collagenase	MMP1	2.12025	-1.20145
Apoptosis-inducing factor 1, mitochondrial	AIFM1	3.8106	1.18286
Integrin beta-1	ITGB1	0.0672585	-0.0768789
26S proteasome non-ATPase regulatory subunit 2	PSMD2	1.81073	0.475153
Tropomyosin alpha-1 chain	TPM1	0.0785606	-0.300935
Isoleucine--tRNA ligase, cytoplasmic	IARS	0.57358	0.46965
Endoplasmic reticulum aminopeptidase 1	ERAP1	1.28995	-0.275009
Apoptotic chromatin condensation inducer in the nucleus	ACIN1	0.594745	-0.0817661
Rho-associated protein kinase 2	ROCK2	1.21266	0.363586
Profilin-1	PFN1	0.921092	-0.185341
Peroxiredoxin-1	PRDX1	1.27178	0.188229
Insulin-like growth factor-binding protein 4	IGFBP4	2.51025	-0.561616
Proteasome activator complex subunit 1	PSME1	2.49167	0.405133
Annexin A5	ANXA5	3.21569	0.720047
C-type lectin domain family 11 member A	CLEC11A	2.08319	-0.962169
Thioredoxin reductase 1, cytoplasmic	TXNRD1	0.7349	0.148471
Phosphoserine aminotransferase	PSAT1	1.19265	-0.21184
N(G),N(G)-dimethylarginine dimethylaminohydrolase 1	DDAH1	1.21088	-0.274552
Thioredoxin domain-containing protein 5	TXNDC5	1.78187	-0.196529
Alpha-1-antitrypsin;Short peptide from AAT	SERPINA1	1.7037	0.605554
S-adenosylmethionine synthase isoform type-2	MAT2A	0.655395	0.160494
Golgi membrane protein 1	GOLM1	3.07634	-1.01435
Purine nucleoside phosphorylase	PNP	0.572413	0.0550296
Lamina-associated polypeptide 2, isoform alpha;Thymopoietin;Thymopentin	TMPO	0.848068	-0.234866
Dynactin subunit 2	DCTN2	0.409	-0.0714486
Lactadherin;Lactadherin short form;Medin	MFGE8	2.3122	-0.490731
Eukaryotic translation initiation factor 2 subunit 1	EIF2S1	2.60304	1.10986
Lysine--tRNA ligase	KARS	2.76386	0.620914
Nucleolar and coiled-body phosphoprotein 1	NOLC1	0.730622	0.409562
Ribonuclease inhibitor	RNH1	1.54399	0.338466
Src substrate cortactin	CTTN	0.412198	-0.153924
PDZ and LIM domain protein 5	PDLIM5	1.34471	0.30522
Probable ATP-dependent RNA helicase DDX6	DDX6	1.15119	0.562777
Sorting nexin-2	SNX2	1.8256	0.514633
N-acetylgalactosaminyltransferase 7	GALNT7	2.05498	-0.505957
Peptidyl-glycine alpha-amidating monooxygenase;Peptidylglycine alpha-hydroxylating monooxygenase;Peptidyl-alpha-hydroxyglycine alpha-amidating lyase	PAM	3.83313	-1.1703
Cysteine-rich motor neuron 1 protein;Processed cysteine-rich motor neuron 1 protein	CRIM1	2.21333	-0.838104
Ataxin-2-like protein	ATXN2L	0.191266	0.105626
AP-2 complex subunit alpha-2	AP2A2	1.08798	0.112518
Ankycorbin	RAI14	0.0808356	0.0273196
14-3-3 protein gamma;14-3-3 protein gamma, N-terminally processed	YWHAG	0.210745	-0.0389964
Plasminogen activator inhibitor 2	SERPINB2	0.898856	0.213584
60S ribosomal protein L5	RPL5	2.66996	1.6302
Transaldolase	TALDO1	1.82127	0.1639
Sialic acid synthase	NANS	3.01126	0.519545
14-3-3 protein eta	YWHAH	0.219262	-0.0489985
Carboxypeptidase A4	CPA4	1.7088	-0.380328
Ras GTPase-activating protein-binding protein 1	G3BP1	1.80882	0.319256
U1 small nuclear ribonucleoprotein 70 kDa	SNRNP70	1.07639	0.503692
Protein arginine N-methyltransferase 1	PRMT1	1.76743	0.246496
Hepatocyte growth factor-regulated tyrosine kinase substrate	HGS	0.400237	-0.171525
Heterogeneous nuclear ribonucleoprotein L	HNRNPL	2.11156	0.441505
Eukaryotic translation initiation factor 2 subunit 3;Putative eukaryotic translation initiation factor 2 subunit 3-like protein	EIF2S3;EIF2S3L	3.16741	0.902231
Coatomer subunit epsilon	COPE	3.04628	0.329759
EGF-containing fibulin-like extracellular matrix protein 1	EFEMP1	3.30799	-1.23715
Septin-2	37500	1.12471	0.378823
Aspartate aminotransferase, cytoplasmic	GOT1	0.680796	0.164471
Activator of 90 kDa heat shock protein ATPase homolog 1	AHSA1	1.55639	0.354604
Importin subunit alpha-1	KPNA2	0.890432	0.195735
Thioredoxin-like protein 1	TXNL1	1.57956	0.492874
Gamma-enolase	ENO2	0.566056	0.335828
UDP-N-acetylhexosamine pyrophosphorylase;UDP-N-acetylgalactosamine pyrophosphorylase;UDP-N-acetylglucosamine pyrophosphorylase	UAP1	1.34665	0.499406
Matrin-3	MATR3	2.75091	0.563656
Phosphoacetylglucosamine mutase	PGM3	3.06753	0.577448
Glycine--tRNA ligase	GARS	0.0332752	-0.0149377
Inactive serine protease PAMR1	PAMR1	3.54665	-1.23399
FACT complex subunit SSRP1	SSRP1	1.0047	0.520594
Thimet oligopeptidase	THOP1	0.0988867	-0.025437
AP-1 complex subunit gamma-1	AP1G1	0.8034	0.417926
Protein transport protein Sec24D	SEC24D	1.11907	0.357368
E3 ubiquitin/ISG15 ligase TRIM25	TRIM25	1.90237	1.32973
ATP-dependent DNA helicase Q1	RECQL	0.0130984	-0.00584284
Alpha-1,6-mannosylglycoprotein 6-beta-N-acetylglucosaminyltransferase A	MGAT5	4.42467	-0.666982
Nucleolar RNA helicase 2	DDX21	3.37889	1.03628
Bifunctional purine biosynthesis protein PURH;Phosphoribosylaminoimidazolecarboxamide formyltransferase;IMP cyclohydrolase	ATIC	0.794092	0.297796
Eukaryotic translation initiation factor 5B	EIF5B	1.73414	0.85106
Pre-mRNA-splicing factor ATP-dependent RNA helicase DHX15	DHX15	2.50658	0.536914
Dipeptidyl peptidase 9	DPP9	0.20809	-0.0612316
Ubiquitin carboxyl-terminal hydrolase 5	USP5	1.90725	0.349112
Aspartate--tRNA ligase, cytoplasmic	DARS	1.43959	0.895668
Succinate dehydrogenase [ubiquinone] flavoprotein subunit, mitochondrial	SDHA	1.15807	0.401519
Cysteine--tRNA ligase, cytoplasmic	CARS	0.197235	-0.0755157
LIM domain only protein 7	LMO7	0.69381	0.17867
A disintegrin and metalloproteinase with thrombospondin motifs 12	ADAMTS12	0.599174	0.204486
Presequence protease, mitochondrial	PITRM1	2.86832	0.42705
Epidermal growth factor receptor substrate 15-like 1	EPS15L1	1.93158	-0.341555
Cullin-4A	CUL4A	1.5792	2.73925
Talin-2	TLN2	1.24724	1.45666
Cofilin-1	CFL1	0.544753	0.237123
Interleukin-6	IL6	4.26911	2.10757
Phosphoglycerate mutase 1;Phosphoglycerate mutase 2	PGAM1;PGAM2	2.33924	0.482169
LIM and SH3 domain protein 1	LASP1	0.655537	-0.135568
Interleukin enhancer-binding factor 2	ILF2	1.05594	0.191858
Proteasome activator complex subunit 2	PSME2	0.465067	0.132692
Heterogeneous nuclear ribonucleoprotein A3	HNRNPA3	0.152536	-0.0855395
Nuclear migration protein nudC	NUDC	0.882254	0.181506
Glucosidase 2 subunit beta	PRKCSH	1.68951	-0.459776
Adenylate kinase 2, mitochondrial;Adenylate kinase 2, mitochondrial, N-terminally processed	AK2	2.38476	0.284643
Hsp90 co-chaperone Cdc37;Hsp90 co-chaperone Cdc37, N-terminally processed	CDC37	0.500487	-0.124354
Multifunctional protein ADE2;Phosphoribosylaminoimidazole-succinocarboxamide synthase;Phosphoribosylaminoimidazole carboxylase	PAICS	2.16226	0.779775
NSFL1 cofactor p47	NSFL1C	2.07067	0.626097
Drebrin-like protein	DBNL	1.35991	0.652151
Serpin B6	SERPINB6	0.557694	0.122197
Adapter molecule crk	CRK	0.0439372	-0.01824
Glutathione reductase, mitochondrial	GSR	1.60608	0.596114
Eukaryotic translation initiation factor 2 subunit 2	EIF2S2	1.18917	0.768786
ATP synthase subunit beta, mitochondrial	ATP5B	1.73759	0.543439
Hydroxymethylglutaryl-CoA synthase, cytoplasmic	HMGCS1	0.561528	0.290998
Hepatoma-derived growth factor-related protein 2	HDGFRP2	0.327362	0.064675
Alpha-soluble NSF attachment protein	NAPA	1.66544	0.228911
Eukaryotic translation initiation factor 5	EIF5	1.66013	0.852732
4-trimethylaminobutyraldehyde dehydrogenase	ALDH9A1	1.83228	0.828646
COP9 signalosome complex subunit 2	COPS2	0.979751	0.283395
Matrix-remodeling-associated protein 8	MXRA8	1.95264	-0.64976
SUMO-activating enzyme subunit 2	UBA2	0.397393	0.0984351
Serine/threonine-protein kinase PAK 2;PAK-2p27;PAK-2p34	PAK2	0.0305937	-0.0107066
Acylamino-acid-releasing enzyme	APEH	0.0382625	-0.00877889
Probable ATP-dependent RNA helicase DDX46	DDX46	0.234255	-0.0589949
CTP synthase 1	CTPS1	2.53097	1.89065
Glutamine--tRNA ligase	QARS	2.15944	0.56818
Sorting nexin-1	SNX1	1.44696	0.257355
Prolyl endopeptidase	PREP	1.11266	0.191724
Cleavage stimulation factor subunit 3	CSTF3	1.78108	0.355592
Myoferlin	MYOF	0.077463	0.0437641
Superkiller viralicidic activity 2-like 2	SKIV2L2	0.176877	-0.0551987
Cytoplasmic FMR1-interacting protein 1;Cytoplasmic FMR1-interacting protein 2	CYFIP1;CYFIP2	0.335454	0.260768
Matrilin-2	MATN2	3.53161	-1.28535
AP-3 complex subunit beta-1	AP3B1	0.185457	0.0564156
Isoleucine--tRNA ligase, mitochondrial	IARS2	4.15471	0.878247
C-Jun-amino-terminal kinase-interacting protein 4	SPAG9	0.220054	0.122749
Chromodomain-helicase-DNA-binding protein 4	CHD4	1.51111	0.383166
Phospholipase A-2-activating protein	PLAA	1.77358	2.42622
UDP-glucose:glycoprotein glucosyltransferase 1	UGGT1	0.284787	-0.106742
SWI/SNF complex subunit SMARCC1	SMARCC1	0.114697	-0.0443052
Mediator of DNA damage checkpoint protein 1	MDC1	1.32875	1.01066
Microtubule-associated protein 1A;MAP1A heavy chain;MAP1 light chain LC2	MAP1A	1.62682	-0.365029
Galectin-1	LGALS1	1.99522	-0.47193
Secreted frizzled-related protein 1	SFRP1	0.636429	0.432109
Ubiquitin carboxyl-terminal hydrolase isozyme L1	UCHL1	2.14243	0.459663
Glutathione S-transferase omega-1	GSTO1	2.42965	0.509982
Peptidyl-prolyl cis-trans isomerase B	PPIB	0.523467	-0.176514
Glutathione S-transferase P	GSTP1	0.95687	0.163244
Malate dehydrogenase, cytoplasmic	MDH1	0.0430022	0.0164865
Tissue factor pathway inhibitor	TFPI	3.66754	-0.524294
Calcyclin-binding protein	CACYBP	1.13699	0.439252
F-actin-capping protein subunit alpha-1	CAPZA1	0.795589	-0.193118
Decorin	DCN	5.39336	-2.42844
Myristoylated alanine-rich C-kinase substrate	MARCKS	0.306205	-0.0935548
45 kDa calcium-binding protein	SDF4	3.58768	-0.943774
Acetyl-CoA acetyltransferase, cytosolic	ACAT2	1.36977	0.328153
Brain acid soluble protein 1	BASP1	1.04448	0.243172
PDZ and LIM domain protein 1	PDLIM1	1.53284	0.473816
Calponin-3	CNN3	0.0381029	0.0187976
Insulin-like growth factor-binding protein 3	IGFBP3	2.65773	1.24296
Twinfilin-2	TWF2	2.06374	0.35952
Reticulocalbin-1	RCN1	1.03108	-0.358252
Heterogeneous nuclear ribonucleoprotein H;Heterogeneous nuclear ribonucleoprotein H, N-terminally processed	HNRNPH1	0.357273	-0.0750167
Alcohol dehydrogenase [NADP(+)]	AKR1A1	1.14914	-0.377131
Ras GTPase-activating protein-binding protein 2	G3BP2	2.32752	0.791875
UPF0568 protein C14orf166	C14orf166	1.91556	0.220758
Splicing factor 3A subunit 3	SF3A3	0.0802211	0.0424595
Glutathione synthetase	GSS	1.52301	0.38825
Aminoacyl tRNA synthase complex-interacting multifunctional protein 1;Endothelial monocyte-activating polypeptide 2	AIMP1	2.50986	0.847011
UTP--glucose-1-phosphate uridylyltransferase	UGP2	0.941111	0.218285
Plasma alpha-L-fucosidase	FUCA2	2.73829	-1.09929
EGF-containing fibulin-like extracellular matrix protein 2	EFEMP2	1.74096	-0.543458
Adenosine kinase	ADK	2.76082	0.887125
Integrin beta-like protein 1	ITGBL1	3.56604	-1.12242
PC4 and SFRS1-interacting protein	PSIP1	0.367264	-0.113324
Lipoma-preferred partner	LPP	0.257454	0.0967115
Serine/threonine-protein phosphatase 5	PPP5C	1.60711	0.297146
Prolyl 3-hydroxylase 1	LEPRE1	1.77659	-0.47834
Xaa-Pro dipeptidase	PEPD	2.17011	-0.207673
Leukocyte elastase inhibitor	SERPINB1	0.0101569	0.00494639
Ubiquitin carboxyl-terminal hydrolase 14	USP14	1.66143	0.564311
Neuropilin-1	NRP1	2.21075	-0.557706
Target of Nesh-SH3	ABI3BP	0.914161	-0.552914
Fibulin-7	FBLN7	3.94377	-1.34642
Replication protein A 70 kDa DNA-binding subunit;Replication protein A 70 kDa DNA-binding subunit, N-terminally processed	RPA1	2.037	0.119647
Calpain-1 catalytic subunit	CAPN1	1.70365	0.594505
Tyrosine-protein phosphatase non-receptor type 11	PTPN11	0.236669	-0.0781104
Basal cell adhesion molecule	BCAM	2.57538	-0.745293
Netrin-4	NTN4	3.49844	-0.578667
Procollagen-lysine,2-oxoglutarate 5-dioxygenase 2	PLOD2	0.417888	-0.0729071
Gamma-interferon-inducible protein 16	IFI16	2.71722	0.8644
Extended synaptotagmin-1	ESYT1	0.922815	-0.184999
Protein PML	PML	1.14418	0.408859
Cell cycle and apoptosis regulator protein 2	CCAR2	1.15902	0.425364
Hypoxia up-regulated protein 1	HYOU1	0.982945	-0.227429
Exostosin-2	EXT2	1.20964	-0.388394
ADAMTS-like protein 1	ADAMTSL1	2.34263	-0.770728
WD repeat and HMG-box DNA-binding protein 1	WDHD1	0.374037	-0.144797
Ubiquitin carboxyl-terminal hydrolase 7	USP7	1.50246	0.473689
Transcription elongation factor SPT6	SUPT6H	0.23699	-0.075285
Thyrotropin-releasing hormone-degrading ectoenzyme	TRHDE	1.66197	-0.361048
E3 ubiquitin-protein ligase HUWE1	HUWE1	1.65295	1.11587
Peptidyl-prolyl cis-trans isomerase A;Peptidyl-prolyl cis-trans isomerase A, N-terminally processed	PPIA	1.16292	-0.299619
Rho GDP-dissociation inhibitor 1	ARHGDIA	0.0462258	-0.0234184
Insulin-like growth factor-binding protein 6	IGFBP6	2.46106	-0.330751
Nucleoside diphosphate kinase B;Putative nucleoside diphosphate kinase	NME2;NME2P1	2.1221	0.231817
Insulin-like growth factor-binding protein 7	IGFBP7	0.0686695	-0.0202688
L-lactate dehydrogenase B chain	LDHB	0.665311	0.227352
Hsc70-interacting protein;Putative protein FAM10A5;Putative protein FAM10A4	ST13;ST13P5;ST13P4	0.970665	0.29324
Elongation factor 1-beta	EEF1B2	1.96221	0.471417
Hypoxanthine-guanine phosphoribosyltransferase	HPRT1	3.54098	0.868545
Fatty acid-binding protein, epidermal	FABP5	0.910748	0.502887
Splicing factor U2AF 65 kDa subunit	U2AF2	2.29621	0.258007
Cathepsin B;Cathepsin B light chain;Cathepsin B heavy chain	CTSB	3.99005	-1.27452
Proteasome subunit alpha type-3	PSMA3	0.0692742	0.0298417
Tumor protein D54	TPD52L2	0.226079	-0.0698961
Carbonyl reductase [NADPH] 1	CBR1	3.18168	0.913498
Transgelin	TAGLN	2.38449	1.00516
Vesicular integral-membrane protein VIP36	LMAN2	3.03906	-0.771573
Importin subunit alpha-3	KPNA4	2.0452	0.409343
Inorganic pyrophosphatase	PPA1	4.78181	1.52134
Protein disulfide-isomerase A6	PDIA6	1.49605	-0.367779
Fumarate hydratase, mitochondrial	FH	0.75478	0.36105
Dihydrolipoyl dehydrogenase, mitochondrial	DLD	0.834955	0.257832
UMP-CMP kinase	CMPK1	0.219731	0.068224
Transcription elongation factor A protein 1	TCEA1	1.68339	0.271022
Tryptophan--tRNA ligase, cytoplasmic;T1-TrpRS;T2-TrpRS	WARS	0.542614	0.197135
Apoptosis inhibitor 5	API5	1.7164	0.249589
Serine/threonine-protein phosphatase 2A activator	PPP2R4	1.52421	0.375764
Protein CYR61	CYR61	0.558517	-0.302635
Alpha-centractin	ACTR1A	1.04659	0.25983
Protein phosphatase 1G	PPM1G	0.491263	0.190035
Aldo-keto reductase family 1 member C2	AKR1C2	2.91055	1.04429
Methionine adenosyltransferase 2 subunit beta	MAT2B	0.56696	0.174358
F-box-like/WD repeat-containing protein TBL1XR1	TBL1XR1	0.169057	0.0717373
Twinfilin-1	TWF1	0.713362	0.366847
Basic leucine zipper and W2 domain-containing protein 1	BZW1	3.26529	0.796487
Serine protease HTRA1	HTRA1	3.95825	-0.904708
Splicing factor 1	SF1	0.121335	-0.0426324
Phosphatidylinositol transfer protein alpha isoform	PITPNA	0.812563	-0.178574
Dipeptidyl peptidase 3	DPP3	2.45089	0.699458
Oxygen-dependent coproporphyrinogen-III oxidase, mitochondrial	CPOX	2.16082	0.585569
Adenylosuccinate synthetase isozyme 2	ADSS	0.283896	0.0853271
Golgi resident protein GCP60	ACBD3	1.54286	0.540118
Prolyl 4-hydroxylase subunit alpha-1	P4HA1	1.54185	-0.200142
Beta-hexosaminidase subunit beta;Beta-hexosaminidase subunit beta chain B;Beta-hexosaminidase subunit beta chain A	HEXB	4.3769	-1.38605
DNA replication licensing factor MCM4	MCM4	1.57059	0.482266
60 kDa SS-A/Ro ribonucleoprotein	TROVE2	0.288743	0.0981471
UDP-glucose 6-dehydrogenase	UGDH	2.38261	1.19097
RNA-binding protein 25	RBM25	3.36988	0.576501
Paxillin	PXN	1.21023	0.435181
Pleiotropic regulator 1	PLRG1	0.79122	0.281893
Signal recognition particle subunit SRP68	SRP68	1.77561	0.979382
Eukaryotic peptide chain release factor GTP-binding subunit ERF3A;Eukaryotic peptide chain release factor GTP-binding subunit ERF3B	GSPT1;GSPT2	1.64832	0.712438
Growth arrest-specific protein 6	GAS6	0.854593	0.23081
Mitochondrial import receptor subunit TOM70	TOMM70A	2.24087	0.716278
Cullin-1	CUL1	0.160357	-0.101569
Cullin-2	CUL2	0.0243233	-0.00835673
Angiopoietin-related protein 2	ANGPTL2	4.30758	-1.66257
Neogenin	NEO1	2.70759	-0.370867
Hexokinase-1	HK1	0.627777	0.257514
Tyrosine-protein phosphatase non-receptor type 23	PTPN23	0.405395	-0.150777
Lamina-associated polypeptide 2, isoforms beta/gamma;Thymopoietin;Thymopentin	TMPO	0.130285	0.0638116
Polyadenylate-binding protein 4	PABPC4	0.108599	-0.0869249
Collagen alpha-1(VII) chain	COL7A1	0.116032	0.077205
Protein AHNAK2	AHNAK2	2.3445	-0.770256
Nucleophosmin	NPM1	0.321859	0.174486
Phosphatidylethanolamine-binding protein 1;Hippocampal cholinergic neurostimulating peptide	PEBP1	0.138655	0.0516535
Metalloproteinase inhibitor 2	TIMP2	1.87735	-0.859617
Chloride intracellular channel protein 1	CLIC1	2.96864	0.530138
Ferritin heavy chain;Ferritin heavy chain, N-terminally processed	FTH1	1.58948	0.738634
Hepatoma-derived growth factor	HDGF	1.12142	-0.339017
14-3-3 protein beta/alpha;14-3-3 protein beta/alpha, N-terminally processed	YWHAB	0.484896	0.245076
Peptidyl-prolyl cis-trans isomerase F, mitochondrial	PPIF	2.89154	1.13721
Peroxiredoxin-2	PRDX2	1.78454	0.295422
Proteasome subunit alpha type-7	PSMA7	0.804902	0.246236
60S acidic ribosomal protein P0;60S acidic ribosomal protein P0-like	RPLP0;RPLP0P6	0.000984849	0.000282288
Protein-L-isoaspartate(D-aspartate) O-methyltransferase	PCMT1	0.933432	-0.267352
Poly(rC)-binding protein 2	PCBP2	2.05803	0.520453
S-formylglutathione hydrolase	ESD	2.65262	0.764379
40S ribosomal protein S2	RPS2	2.14947	1.59942
Gamma-glutamyl hydrolase	GGH	3.57464	-1.12621
Serine/threonine-protein phosphatase 2A catalytic subunit beta isoform	PPP2CB	0.186999	0.0529334
Collagen alpha-1(III) chain	COL3A1	2.71688	-1.91127
ELAV-like protein 1	ELAVL1	0.646683	0.317335
60S ribosomal protein L3	RPL3	1.09179	1.52315
Pyridoxine-5-phosphate oxidase	PNPO	0.426481	0.0776005
Growth factor receptor-bound protein 2	GRB2	0.832471	-0.170198
6-phosphogluconolactonase	PGLS	1.08345	-0.43242
Tubulin-folding cofactor B	TBCB	1.9843	-0.237513
F-actin-capping protein subunit alpha-2	CAPZA2	0.392355	0.147129
Glutaredoxin-3	GLRX3	1.02176	0.392947
Pigment epithelium-derived factor	SERPINF1	5.00396	-1.37792
Pre-mRNA-processing factor 19	PRPF19	0.879608	-0.230865
Actin-related protein 2/3 complex subunit 1B	ARPC1B	2.78523	0.730145
S-methyl-5-thioadenosine phosphorylase	MTAP	2.08862	0.727996
Ubiquitin fusion degradation protein 1 homolog	UFD1L	0.186222	0.093914
Quinone oxidoreductase	CRYZ	0.0184089	0.0115916
Phosphatidylinositol transfer protein beta isoform	PITPNB	1.40754	-0.270177
Soluble calcium-activated nucleotidase 1	CANT1	4.01859	-0.928911
Ran-binding protein 3	RANBP3	0.982544	-0.19101
Diphosphomevalonate decarboxylase	MVD	1.38754	0.976907
Synaptic vesicle membrane protein VAT-1 homolog	VAT1	3.46546	0.765853
Endophilin-A2	SH3GL1	2.58196	0.567909
Macrophage colony-stimulating factor 1;Processed macrophage colony-stimulating factor 1	CSF1	1.7023	-0.574173
Suppressor of G2 allele of SKP1 homolog	SUGT1	2.31753	0.564588
SUMO-activating enzyme subunit 1;SUMO-activating enzyme subunit 1, N-terminally processed	SAE1	0.46228	-0.119205
Calnexin	CANX	1.23486	0.165142
Ubiquitin-associated protein 2-like	UBAP2L	0.0897197	0.0430654
Glucosylceramidase	GBA	3.76015	-1.44307
Protein enabled homolog	ENAH	0.35277	0.140173
Protein phosphatase 1 regulatory subunit 7	PPP1R7	0.156802	-0.0664342
Serine/threonine-protein kinase 24;Serine/threonine-protein kinase 24 36 kDa subunit;Serine/threonine-protein kinase 24 12 kDa subunit	STK24	2.79152	1.17913
Leucine-rich repeat-containing protein 47	LRRC47	2.42429	0.55681
ERO1-like protein alpha	ERO1L	2.19129	0.48353
Double-stranded RNA-binding protein Staufen homolog 1	STAU1	2.83768	0.665668
Nuclear protein localization protein 4 homolog	NPLOC4	3.66872	1.06315
Multiple inositol polyphosphate phosphatase 1	MINPP1	0.540947	-0.211559
Aldehyde dehydrogenase family 16 member A1	ALDH16A1	0.938161	-0.213835
Isocitrate dehydrogenase [NADP], mitochondrial	IDH2	2.96385	0.721118
Serpin B8	SERPINB8	1.93784	0.499204
RuvB-like 2	RUVBL2	1.2352	0.350744
Disks large homolog 1	DLG1	3.53613	0.816469
Targeting protein for Xklp2	TPX2	1.50767	-0.363377
Interleukin-1 receptor accessory protein	IL1RAP	3.2288	-0.738413
Cdc42-interacting protein 4	TRIP10	0.645172	-0.114068
AP-3 complex subunit delta-1	AP3D1	1.02579	0.452545
Gamma-adducin	ADD3	1.84619	0.79458
Phenylalanine--tRNA ligase beta subunit	FARSB	1.95196	0.704926
MAP7 domain-containing protein 1	MAP7D1	1.34365	0.349968
DNA replication licensing factor MCM5	MCM5	0.172242	0.0986296
Kinesin light chain 1	KLC1	2.30449	0.455329
Metastasis-associated protein MTA2	MTA2	0.0987075	0.036876
Trifunctional purine biosynthetic protein adenosine-3;Phosphoribosylamine--glycine ligase;Phosphoribosylformylglycinamidine cyclo-ligase;Phosphoribosylglycinamide formyltransferase	GART	2.26031	0.485395
Semaphorin-3B	SEMA3B	1.4798	-0.389468
Aldo-keto reductase family 1 member C1	AKR1C1	1.80711	-2.60109
TRIO and F-actin-binding protein	TRIOBP	0.582338	0.236706
Cohesin subunit SA-2	STAG2	2.79872	0.468799
Complement C4-B;Complement C4 beta chain;Complement C4-B alpha chain;C4a anaphylatoxin;C4b-B;C4d-B;Complement C4 gamma chain;Complement C4-A;Complement C4 beta chain;Complement C4-A alpha chain;C4a anaphylatoxin;C4b-A;C4d-A;Complement C4 gamma chain	C4B;C4A	3.89839	-2.15139
YLP motif-containing protein 1	YLPM1	1.13594	-0.490849
Glycogen debranching enzyme;4-alpha-glucanotransferase;Amylo-alpha-1,6-glucosidase	AGL	1.36885	0.27974
Superoxide dismutase [Cu-Zn]	SOD1	1.10034	-0.323191
Protein SET;Protein SETSIP	SET;SETSIP	0.149485	0.129459
Ferritin light chain	FTL	1.99575	0.896203
Superoxide dismutase [Mn], mitochondrial	SOD2	3.56217	1.08343
Cysteine and glycine-rich protein 1	CSRP1	1.97571	-0.204404
Peptidyl-prolyl cis-trans isomerase FKBP3	FKBP3	0.636661	0.150222
Nucleoside diphosphate kinase A	NME1	0.841759	0.218609
Heterogeneous nuclear ribonucleoproteins C1/C2;Heterogeneous nuclear ribonucleoprotein C-like 4;Heterogeneous nuclear ribonucleoprotein C-like 1;Heterogeneous nuclear ribonucleoprotein C-like 3;Heterogeneous nuclear ribonucleoprotein C-like 2	HNRNPC;HNRNPCL4;HNRNPCL1;HNRNPCL3;HNRNPCL2	0.382827	0.125125
UV excision repair protein RAD23 homolog B	RAD23B	1.5245	-0.219775
HLA class I histocompatibility antigen, Cw-7 alpha chain	HLA-C	0.305268	-0.109287
Lumican	LUM	4.483	-1.60061
DnaJ homolog subfamily C member 8	DNAJC8	0.16328	-0.110351
Chromobox protein homolog 5	CBX5	0.205048	0.256681
Microtubule-associated protein RP/EB family member 1	MAPRE1	1.22944	0.281844
ADP-sugar pyrophosphatase	NUDT5	1.66447	-0.370135
DnaJ homolog subfamily C member 9	DNAJC9	1.61034	0.343342
Polymerase I and transcript release factor	PTRF	2.07927	0.319602
Serine protease 23	PRSS23	2.16858	-0.505222
Heterogeneous nuclear ribonucleoprotein F;Heterogeneous nuclear ribonucleoprotein F, N-terminally processed	HNRNPF	1.98993	0.481363
Quinone oxidoreductase PIG3	TP53I3	3.14755	0.958549
Ubiquilin-1	UBQLN1	1.00257	0.368039
Ubiquitin thioesterase OTUB1	OTUB1	1.91216	0.499453
Collagen and calcium-binding EGF domain-containing protein 1	CCBE1	1.30878	-0.486577
Glyoxalase domain-containing protein 4	GLOD4	0.356625	0.104244
Glucosamine-6-phosphate isomerase 1	GNPDA1	0.51715	0.254956
Peroxiredoxin-4	PRDX4	2.3622	0.796731
Protein DEK	DEK	0.398276	0.35396
Transforming growth factor beta-1;Latency-associated peptide	TGFB1	1.73878	-0.761895
Connective tissue growth factor	CTGF	2.3683	-0.570192
Eukaryotic translation initiation factor 3 subunit F	EIF3F	2.60091	0.42606
COP9 signalosome complex subunit 1	GPS1	0.30642	0.150798
Aspartyl aminopeptidase	DNPEP	2.22339	0.540867
Electron transfer flavoprotein subunit beta	ETFB	1.64603	0.577861
THUMP domain-containing protein 1	THUMPD1	0.854821	0.228306
Lysyl oxidase homolog 1	LOXL1	4.36913	-1.36717
Mannan-binding lectin serine protease 1;Mannan-binding lectin serine protease 1 heavy chain;Mannan-binding lectin serine protease 1 light chain	MASP1	3.62363	-1.5819
Carbonyl reductase [NADPH] 3	CBR3	0.333857	0.0873744
Asparagine--tRNA ligase, cytoplasmic	NARS	3.13348	0.589255
Serine--tRNA ligase, cytoplasmic	SARS	2.764	0.678859
cAMP-dependent protein kinase type II-alpha regulatory subunit	PRKAR2A	1.31529	0.219411
3(2),5-bisphosphate nucleotidase 1	BPNT1	0.220502	0.0599168
Ribonucleoside-diphosphate reductase subunit M2	RRM2	0.8267	0.324059
Sorting nexin-6;Sorting nexin-6, N-terminally processed	SNX6	1.92877	0.591851
5-nucleotidase	NT5E	0.110715	0.0598145
Adenylosuccinate lyase	ADSL	1.29796	0.13591
U4/U6.U5 tri-snRNP-associated protein 2	USP39	2.07174	0.660079
26S proteasome non-ATPase regulatory subunit 5	PSMD5	1.07471	0.367188
NEDD8-activating enzyme E1 regulatory subunit	NAE1	1.70328	0.644151
Heterogeneous nuclear ribonucleoprotein U-like protein 2	HNRNPUL2	3.25725	0.403963
Scaffold attachment factor B1	SAFB	0.0694168	0.0253588
Lysosomal alpha-glucosidase;76 kDa lysosomal alpha-glucosidase;70 kDa lysosomal alpha-glucosidase	GAA	3.64242	-1.66016
Beta-1,3-galactosyl-O-glycosyl-glycoprotein beta-1,6-N-acetylglucosaminyltransferase	GCNT1	2.46309	-1.03969
Protein Niban	FAM129A	0.461366	0.146058
Glutamate dehydrogenase 1, mitochondrial;Glutamate dehydrogenase 2, mitochondrial	GLUD1;GLUD2	2.63356	0.663714
Peptidyl-prolyl cis-trans isomerase FKBP10	FKBP10	0.338915	-0.109445
Cleavage stimulation factor subunit 2	CSTF2	0.742456	0.413863
Very long-chain specific acyl-CoA dehydrogenase, mitochondrial	ACADVL	1.38646	0.542288
Protein arginine N-methyltransferase 5;Protein arginine N-methyltransferase 5, N-terminally processed	PRMT5	0.111926	0.0992165
ATP-binding cassette sub-family E member 1	ABCE1	0.884614	1.65775
Procollagen-lysine,2-oxoglutarate 5-dioxygenase 3	PLOD3	2.16435	-0.552671
DNA topoisomerase 2-alpha	TOP2A	0.33347	0.158058
Sushi repeat-containing protein SRPX2	SRPX2	4.05921	3.264
Exostosin-1	EXT1	1.36414	-0.492033
CD2-associated protein	CD2AP	0.122008	0.0409374
Ubiquitin carboxyl-terminal hydrolase 10	USP10	2.87232	1.05221
Importin subunit alpha-4	KPNA3	3.29044	2.68169
NADP-dependent malic enzyme	ME1	0.821162	-0.207943
STE20-like serine/threonine-protein kinase	SLK	2.36495	0.730217
Golgi apparatus protein 1	GLG1	0.22029	0.118366
Zinc finger CCCH domain-containing protein 4	ZC3H4	0.220443	0.0821711
DNA ligase 1	LIG1	0.132143	-0.0418593
Receptor-type tyrosine-protein phosphatase kappa	PTPRK	4.20906	-1.06995
Peptidylprolyl isomerase domain and WD repeat-containing protein 1	PPWD1	0.00133115	0.000708262
SAFB-like transcription modulator	SLTM	0.0101358	-0.00855446
STAM-binding protein	STAMBP	0.623811	0.111861
Actin-binding protein anillin	ANLN	0.142306	-0.0812734
Serine/threonine-protein kinase Nek9	NEK9	0.173975	0.0550995
NAD-dependent malic enzyme, mitochondrial	ME2	2.07162	0.850458
AP2-associated protein kinase 1	AAK1	0.407022	0.14748
N-alpha-acetyltransferase 15, NatA auxiliary subunit	NAA15	2.67969	3.00736
Nck-associated protein 1	NCKAP1	1.66129	0.745094
Oxysterol-binding protein 1	OSBP	0.847174	0.288588
Proteasome-associated protein ECM29 homolog	ECM29	1.88693	1.73571
Slit homolog 2 protein;Slit homolog 2 protein N-product;Slit homolog 2 protein C-product	SLIT2	0.138836	0.1099
SWI/SNF-related matrix-associated actin-dependent regulator of chromatin subfamily A member 5	SMARCA5	2.2976	3.74289
Translationally-controlled tumor protein	TPT1	2.21644	0.960318
Heterogeneous nuclear ribonucleoprotein D0	HNRNPD	3.66738	0.777761
Galectin-3	LGALS3	0.939402	-0.183602
Acidic leucine-rich nuclear phosphoprotein 32 family member A	ANP32A	0.36457	-0.0953592
Lactoylglutathione lyase	GLO1	1.3159	0.340333
Heat shock protein beta-1	HSPB1	0.708697	0.461316
Hematological and neurological expressed 1 protein;Hematological and neurological expressed 1 protein, N-terminally processed	HN1	0.384996	-0.141317
KH domain-containing, RNA-binding, signal transduction-associated protein 1	KHDRBS1	1.37104	-0.251965
U1 small nuclear ribonucleoprotein A	SNRPA	1.88175	0.403533
Gremlin-1	GREM1	0.580938	-0.298061
Proteasome subunit beta type-1	PSMB1	0.854462	0.298576
Farnesyl pyrophosphate synthase	FDPS	0.920018	-0.249978
RNA-binding motif protein, X chromosome;RNA-binding motif protein, X chromosome, N-terminally processed	RBMX	0.129724	0.0567894
Transcription elongation factor A protein-like 3;Transcription elongation factor A protein-like 5;Transcription elongation factor A protein-like 6	TCEAL3;TCEAL5;TCEAL6	2.13086	1.13372
Proteasome subunit beta type-5	PSMB5	0.53583	0.0486094
HLA class I histocompatibility antigen, A-3 alpha chain	HLA-A	1.10757	-0.42052
Protein mago nashi homolog 2	MAGOHB	0.283334	0.0495103
Deoxyuridine 5-triphosphate nucleotidohydrolase, mitochondrial	DUT	0.0591472	0.0318731
Nucleosome assembly protein 1-like 4	NAP1L4	0.797582	-0.113489
Thioredoxin domain-containing protein 12	TXNDC12	2.05149	-0.679933
Dickkopf-related protein 3	DKK3	3.47006	-0.899115
Cathepsin L1;Cathepsin L1 heavy chain;Cathepsin L1 light chain	CTSL	1.2352	-0.65661
Alcohol dehydrogenase class-3	ADH5	4.82614	1.20947
Adenylate kinase isoenzyme 1	AK1	0.107214	0.0349204
Citrate synthase, mitochondrial	CS	1.7405	0.608771
26S proteasome non-ATPase regulatory subunit 10	PSMD10	3.98515	1.79416
Uroporphyrinogen decarboxylase	UROD	0.680054	0.0919654
Cathepsin D;Cathepsin D light chain;Cathepsin D heavy chain	CTSD	2.99395	-1.43023
Flap endonuclease 1	FEN1	3.14147	0.532045
Ubiquitin carboxyl-terminal hydrolase isozyme L3	UCHL3	1.43452	0.756419
Heat shock 70 kDa protein 6;Putative heat shock 70 kDa protein 7	HSPA6;HSPA7	3.91408	5.91252
Cytoplasmic dynein 1 intermediate chain 2	DYNC1I2	1.06587	0.400591
60S ribosomal protein L6	RPL6	1.0576	0.973953
EF-hand domain-containing protein D2	EFHD2	0.0346526	0.0183201
GrpE protein homolog 1, mitochondrial	GRPEL1	2.97796	0.966585
Biglycan	BGN	4.38992	-1.159
NAD(P)H-hydrate epimerase	APOA1BP	0.766761	0.326109
Vasodilator-stimulated phosphoprotein	VASP	0.066646	-0.0312481
COP9 signalosome complex subunit 3	COPS3	0.936855	0.391732
Carboxymethylenebutenolidase homolog	CMBL	2.27365	0.172585
Proteasome activator complex subunit 3	PSME3	1.11242	0.296056
Methionine aminopeptidase 2	METAP2	0.111293	0.0692914
DNA replication licensing factor MCM3	MCM3	0.0402853	-0.0269324
Core histone macro-H2A.1	H2AFY	1.25745	0.374385
Serine/threonine-protein phosphatase 2B catalytic subunit alpha isoform	PPP3CA	2.89864	0.915068
Inorganic pyrophosphatase 2, mitochondrial	PPA2	3.78264	0.976766
General transcription factor IIF subunit 1	GTF2F1	2.25983	0.603201
Anamorsin	CIAPIN1	2.65294	0.622899
5-nucleotidase domain-containing protein 1	NT5DC1	1.00753	0.49014
Coronin-1B	CORO1B	3.34389	0.725276
Complement decay-accelerating factor	CD55	2.74568	-0.576848
Caprin-1	CAPRIN1	1.39004	0.506495
Nucleolysin TIAR	TIAL1	1.36488	0.352025
Eukaryotic initiation factor 4A-III;Eukaryotic initiation factor 4A-III, N-terminally processed	EIF4A3	0.835589	0.356645
Acetyl-CoA acetyltransferase, mitochondrial	ACAT1	2.20228	0.815683
Matrix metalloproteinase-19	MMP19	2.67225	-1.10807
DNA fragmentation factor subunit alpha	DFFA	0.0371245	-0.024758
WD repeat-containing protein 82	WDR82	0.992595	0.504979
Spermidine synthase	SRM	2.07243	0.319718
Tropomodulin-3	TMOD3	2.21635	0.543826
RuvB-like 1	RUVBL1	0.145774	0.0592206
Collagen alpha-2(IV) chain;Canstatin	COL4A2	2.12893	0.46596
Protein kinase C and casein kinase substrate in neurons protein 2	PACSIN2	2.28568	0.689798
Cyclin-dependent kinase 4	CDK4	0.94591	0.307187
Elongation factor Tu, mitochondrial	TUFM	2.55701	3.77972
Polypeptide N-acetylgalactosaminyltransferase 10	GALNT10	2.3957	-1.06167
LIM domain and actin-binding protein 1	LIMA1	0.454506	0.191196
HLA class I histocompatibility antigen, B-7 alpha chain	HLA-B	0.373689	0.200576
Adenylyl cyclase-associated protein 2	CAP2	1.71779	0.3295
Sec1 family domain-containing protein 1	SCFD1	0.841997	0.479682
Olfactomedin-like protein 3	OLFML3	2.91473	-1.72906
4F2 cell-surface antigen heavy chain	SLC3A2	0.362676	-0.261693
BAG family molecular chaperone regulator 3	BAG3	0.02429	0.0167681
Mannosyl-oligosaccharide 1,2-alpha-mannosidase IA	MAN1A1	2.78941	-1.62692
YTH domain-containing family protein 3	YTHDF3	0.701556	0.369713
Semaphorin-3C	SEMA3C	0.00130121	-0.000455221
Telomere-associated protein RIF1	RIF1	3.56639	4.16503
Signal recognition particle subunit SRP72	SRP72	2.3222	3.49161
FAS-associated factor 1	FAF1	0.357707	-0.160801
Epididymis-specific alpha-mannosidase	MAN2B2	3.19416	-0.814293
Transcription elongation factor SPT5	SUPT5H	1.21096	-0.199123
26S proteasome non-ATPase regulatory subunit 1	PSMD1	0.699335	0.298192
Neurolysin, mitochondrial	NLN	0.793476	0.232224
Ataxin-10	ATXN10	1.32948	0.368758
Probable global transcription activator SNF2L1	SMARCA1	1.72123	1.33073
Probable ATP-dependent RNA helicase DDX23	DDX23	3.08837	3.47467
Bromodomain-containing protein 4	BRD4	0.629638	-0.218327
Dynamin-2	DNM2	0.0850819	-0.0503209
Probable E3 ubiquitin-protein ligase HERC4	HERC4	2.42469	1.52323
Rabankyrin-5	ANKFY1	0.445288	-0.21909
Exportin-7	XPO7	0.0145763	0.00861613
Semaphorin-4B	SEMA4B	0.316347	-0.121363
Nuclear pore complex protein Nup93	NUP93	0.14845	0.0729548
Poly(A) polymerase alpha	PAPOLA	0.798194	-0.228504
Zinc finger RNA-binding protein	ZFR	1.83535	0.43366
Double-stranded RNA-specific adenosine deaminase	ADAR	1.25524	0.73782
Cold shock domain-containing protein E1	CSDE1	1.64706	0.554818
WD repeat-containing protein 43	WDR43	1.53081	2.0818
WD repeat-containing protein 44	WDR44	0.886602	0.323937
Plexin-B2	PLXNB2	3.23613	-0.837499
Receptor-type tyrosine-protein phosphatase S	PTPRS	5.0724	-1.60354
Afadin	MLLT4	2.46397	1.98691
CCR4-NOT transcription complex subunit 1	CNOT1	0.568669	0.901202
Eukaryotic translation initiation factor 4 gamma 3	EIF4G3	0.0299221	0.0464427
Stanniocalcin-2	STC2	0.237918	-0.0886599
Metalloproteinase inhibitor 1	TIMP1	0.966306	-0.186443
Coactosin-like protein	COTL1	0.666905	0.265892
Chromobox protein homolog 3	CBX3	1.19664	0.590464
SH3 domain-binding glutamic acid-rich-like protein	SH3BGRL	0.179742	0.0635173
Thioredoxin-dependent peroxide reductase, mitochondrial	PRDX3	1.18801	0.294621
Ran-specific GTPase-activating protein	RANBP1	1.50015	0.366351
Tyrosine-protein kinase receptor UFO	AXL	3.06389	-0.645514
Clathrin light chain B	CLTB	0.607216	0.344863
CD44 antigen	CD44	0.955761	-0.284075
Transcription elongation factor B polypeptide 2	TCEB2	0.783712	0.380933
PEST proteolytic signal-containing nuclear protein	PCNP	0.788945	0.216114
Protein SEC13 homolog	SEC13	1.89289	0.430607
26S proteasome non-ATPase regulatory subunit 9	PSMD9	0.486008	0.138393
Protein FAM3C	FAM3C	1.9549	-0.85683
Small glutamine-rich tetratricopeptide repeat-containing protein alpha	SGTA	1.54724	0.396929
Vesicle-trafficking protein SEC22b	SEC22B	0.601533	0.144146
Endoplasmic reticulum resident protein 29	ERP29	1.22497	-0.278135
Protein FAM50A	FAM50A	3.15684	0.57846
Gamma-glutamylcyclotransferase	GGCT	0.045773	0.0187696
Hydroxyacyl-coenzyme A dehydrogenase, mitochondrial	HADH	3.01622	0.936538
Hydroxyacylglutathione hydrolase, mitochondrial	HAGH	1.07412	-0.224662
Platelet-activating factor acetylhydrolase IB subunit gamma	PAFAH1B3	0.116853	0.0333602
Cysteine-rich protein 2	CRIP2	2.09956	-1.02453
Histone acetyltransferase type B catalytic subunit	HAT1	2.79456	0.416801
Actin-like protein 6A	ACTL6A	1.1964	0.258603
Eukaryotic translation initiation factor 3 subunit J	EIF3J	0.763822	0.203688
Protein PBDC1	PBDC1	1.56696	0.754047
Ubiquitin-conjugating enzyme E2 Z	UBE2Z	1.36248	0.298337
Thymidine kinase, cytosolic	TK1	0.159267	0.0607249
Myosin regulatory light polypeptide 9	MYL9	2.77975	3.59386
FLYWCH family member 2	FLYWCH2	1.29469	0.502077
Cytosolic acyl coenzyme A thioester hydrolase	ACOT7	1.95325	0.535782
General transcription factor IIF subunit 2	GTF2F2	4.35125	0.961579
Enoyl-CoA hydratase, mitochondrial	ECHS1	1.23482	0.566023
Aflatoxin B1 aldehyde reductase member 2	AKR7A2	0.299848	-0.180574
RNA-binding protein Raly	RALY	2.45988	0.860598
Spermine synthase	SMS	2.80354	1.14171
Putative heat shock protein HSP 90-beta 2	HSP90AB2P	0.376802	-1.84616
Protein ERGIC-53	LMAN1	2.75033	-0.741363
Alpha-1,3-mannosyl-glycoprotein 2-beta-N-acetylglucosaminyltransferase	MGAT1	1.87179	-0.81378
Guanine nucleotide-binding protein G(i) subunit alpha-2	GNAI2	0.0117821	0.0160777
Phospholipase D3	PLD3	3.42288	-1.93778
Protein-glutamate O-methyltransferase	ARMT1	1.59067	0.370211
U2 small nuclear ribonucleoprotein B	SNRPB2	1.30185	0.340441
N-acetyl-D-glucosamine kinase	NAGK	0.146296	0.0724557
Cysteine and histidine-rich domain-containing protein 1	CHORDC1	0.777954	0.428537
Secernin-1	SCRN1	0.379695	0.137611
Protein phosphatase 1F	PPM1F	0.223448	0.135824
Leucine-rich repeat flightless-interacting protein 2	LRRFIP2	0.968043	-0.243966
Signal transducing adapter molecule 1	STAM	0.33346	-0.181858
Poly(ADP-ribose) glycohydrolase ARH3	ADPRHL2	0.860993	0.183139
Glutathione S-transferase Mu 2	GSTM2	1.9403	0.746385
Regulation of nuclear pre-mRNA domain-containing protein 1B	RPRD1B	0.673756	0.265211
Beta-1,4-glucuronyltransferase 1	B4GAT1	2.71726	-1.02245
Omega-amidase NIT2	NIT2	0.488114	0.217398
PITH domain-containing protein 1	PITHD1	1.33356	-0.435336
Ubiquilin-2	UBQLN2	2.89342	0.972387
NEDD8-activating enzyme E1 catalytic subunit	UBA3	1.67116	0.439418
Alpha-adducin	ADD1	2.13966	0.658744
Mitochondrial antiviral-signaling protein	MAVS	0.534356	0.272898
Cartilage-associated protein	CRTAP	1.14282	-0.349047
Histone deacetylase 2	HDAC2	0.0447913	0.0174783
Lys-63-specific deubiquitinase BRCC36	BRCC3	0.975913	0.743619
Protein NOXP20	FAM114A1	2.4961	0.687487
Basic leucine zipper and W2 domain-containing protein 2	BZW2	2.38297	0.787207
mRNA turnover protein 4 homolog	MRTO4	0.225505	0.0863317
Serine/threonine-protein phosphatase 2A 55 kDa regulatory subunit B alpha isoform	PPP2R2A	0.265901	0.0555115
Putative E3 ubiquitin-protein ligase UBR7	UBR7	0.773486	0.24716
DNA topoisomerase 1	TOP1	0.603003	0.776434
Succinyl-CoA:3-ketoacid coenzyme A transferase 1, mitochondrial	OXCT1	0.625072	-0.23572
Golgi integral membrane protein 4	GOLIM4	2.14514	-0.859037
Endoplasmic reticulum resident protein 44	ERP44	0.106772	0.0246983
Beta-lactamase-like protein 2	LACTB2	1.0063	0.234061
Prolyl 3-hydroxylase OGFOD1	OGFOD1	1.59703	0.600681
Tyrosine--tRNA ligase, cytoplasmic;Tyrosine--tRNA ligase, cytoplasmic, N-terminally processed	YARS	1.82928	0.500059
Serrate RNA effector molecule homolog	SRRT	0.506553	0.31454
Leucine-rich repeat flightless-interacting protein 1	LRRFIP1	0.406409	0.101638
Transportin-3	TNPO3	2.24908	0.901569
Optineurin	OPTN	0.390533	0.149319
Cytoplasmic dynein 1 light intermediate chain 2	DYNC1LI2	1.83717	0.704891
Transforming acidic coiled-coil-containing protein 3	TACC3	0.466246	0.135187
Nucleolar transcription factor 1	UBTF	0.584741	0.290333
Membrane-bound transcription factor site-1 protease	MBTPS1	0.180706	-0.0776882
Nexilin	NEXN	0.802173	-0.37146
Copine-3	CPNE3	1.1375	0.263349
Glutathione S-transferase Mu 1;Glutathione S-transferase Mu 4	GSTM1;GSTM4	2.04018	0.964801
A-kinase anchor protein 2	AKAP2	1.26115	-0.659924
Cullin-3	CUL3	1.05826	0.213172
Exportin-T	XPOT	0.163301	-0.0858574
CWF19-like protein 1	CWF19L1	0.611939	0.244294
Far upstream element-binding protein 3	FUBP3	0.622481	0.228415
Switch-associated protein 70	SWAP70	2.18085	2.55243
Collagen alpha-2(VI) chain	COL6A2	2.00027	-1.42669
SEC23-interacting protein	SEC23IP	0.935188	1.35169
Four and a half LIM domains protein 1	FHL1	2.01855	2.24763
Methylmalonyl-CoA mutase, mitochondrial	MUT	1.96365	0.246733
E3 SUMO-protein ligase RanBP2	RANBP2	1.80353	0.660038
NudC domain-containing protein 1	NUDCD1	1.81722	2.19154
Nuclear autoantigen Sp-100	SP100	0.0280182	0.00944455
ATP-dependent RNA helicase DDX3X;ATP-dependent RNA helicase DDX3Y	DDX3X;DDX3Y	1.62801	2.50235
cGMP-specific 3,5-cyclic phosphodiesterase	PDE5A	2.32493	1.02267
Plastin-1	PLS1	0.0541025	0.00610034
Remodeling and spacing factor 1	RSF1	0.29196	-0.198694
N-alpha-acetyltransferase 25, NatB auxiliary subunit	NAA25	0.854887	0.5148
Activity-dependent neuroprotector homeobox protein	ADNP	2.60103	3.11086
ARF GTPase-activating protein GIT1	GIT1	0.913433	1.71431
Transducin-like enhancer protein 1;Transducin-like enhancer protein 4;Transducin-like enhancer protein 2;Transducin-like enhancer protein 3	TLE1;TLE4;TLE2;TLE3	0.0378836	0.0156663
Nuclear pore complex protein Nup153	NUP153	1.40088	0.488162
Ephrin type-B receptor 2	EPHB2	2.91433	-0.772833
Ephrin type-A receptor 2	EPHA2	0.261669	0.618273
Methionine synthase	MTR	1.28286	0.273411
Biorientation of chromosomes in cell division protein 1-like 1	BOD1L1	0.575628	0.329867
Unconventional myosin-XVIIIa	MYO18A	1.93789	2.52439
Protein PRRC2A	PRRC2A	0.376406	0.896528
Beta-2-microglobulin;Beta-2-microglobulin form pI 5.3	B2M	0.928434	-0.512929
Cystatin-C	CST3	1.8147	-0.877065
Cystatin-B	CSTB	1.22638	0.282736
Histone H1.2	HIST1H1C	0.209139	0.342268
Tubulin-specific chaperone A	TBCA	0.0925726	0.0491886
Clathrin light chain A	CLTA	0.477075	0.1507
SUMO-conjugating enzyme UBC9	UBE2I	1.05636	0.376615
Heterogeneous nuclear ribonucleoprotein A/B	HNRNPAB	0.882997	0.339942
Stanniocalcin-1	STC1	2.91246	2.06048
Activated RNA polymerase II transcriptional coactivator p15	SUB1	0.314206	-0.0621007
Protein CDV3 homolog	CDV3	1.09942	0.197089
Mesencephalic astrocyte-derived neurotrophic factor	MANF	0.471911	0.288261
Reticulocalbin-3	RCN3	1.33972	-0.345253
Peroxiredoxin-5, mitochondrial	PRDX5	0.119745	0.0475038
Histone H1.5	HIST1H1B	0.428933	0.472036
NAD(P)H dehydrogenase [quinone] 1	NQO1	0.883618	0.380161
Disintegrin and metalloproteinase domain-containing protein 9	ADAM9	2.54874	-0.603413
UPF0587 protein C1orf123	C1orf123	0.575131	-0.239873
Leucine-rich repeat-containing protein 59	LRRC59	2.67349	1.3899
Hematological and neurological expressed 1-like protein	HN1L	0.181172	-0.0782026
SAP domain-containing ribonucleoprotein	SARNP	0.0683848	-0.0234655
Vesicle-associated membrane protein-associated protein A	VAPA	0.05412	0.0378259
Actin-related protein 2/3 complex subunit 5	ARPC5	1.25577	0.444534
DnaJ homolog subfamily B member 11	DNAJB11	1.43761	-0.365667
Sorting nexin-12	SNX12	2.1658	0.886432
Glycogenin-1	GYG1	0.795823	-0.27149
Protein canopy homolog 2	CNPY2	0.231216	-0.0682182
60S ribosomal protein L7	RPL7	1.96485	1.11888
COP9 signalosome complex subunit 6	COPS6	1.56474	0.548557
Proteasome subunit beta type-8	PSMB8	1.40058	0.843956
BUB3-interacting and GLEBS motif-containing protein ZNF207	ZNF207	0.344062	-0.258247
Eukaryotic translation initiation factor 3 subunit H	EIF3H	1.24479	0.288007
Putative RNA-binding protein Luc7-like 2	LUC7L2	0.427346	0.467918
cAMP-dependent protein kinase catalytic subunit alpha	PRKACA	0.810516	0.328216
Prefoldin subunit 3	VBP1	3.9308	1.13888
Glyoxylate reductase/hydroxypyruvate reductase	GRHPR	1.91331	0.974213
Insulin-like growth factor-binding protein 5	IGFBP5	3.16777	4.72597
		1.46248	0.510584
1,2-dihydroxy-3-keto-5-methylthiopentene dioxygenase	ADI1	2.53256	-0.245058
Ras-related protein Rab-6A;Ras-related protein Rab-6B	RAB6A;RAB6B	1.78024	0.548491
Pseudouridine-5-phosphatase	HDHD1	1.00517	1.7906
Eukaryotic translation initiation factor 4H	EIF4H	1.28783	0.641321
Aldose 1-epimerase	GALM	2.45744	0.598044
cAMP-dependent protein kinase type I-alpha regulatory subunit;cAMP-dependent protein kinase type I-alpha regulatory subunit, N-terminally processed	PRKAR1A	0.0285446	-0.0154629
Nicotinamide N-methyltransferase	NNMT	1.97934	0.149691
Calponin-2	CNN2	0.884183	0.387738
Synaptobrevin homolog YKT6	YKT6	0.681456	-0.159447
Alpha/beta hydrolase domain-containing protein 14B	ABHD14B	1.16315	2.53724
Dihydrolipoyllysine-residue succinyltransferase component of 2-oxoglutarate dehydrogenase complex, mitochondrial	DLST	2.75355	0.8263
Biotinidase	BTD	5.2855	-1.61148
Reticulon-4	RTN4	0.519811	0.304208
Protein phosphatase methylesterase 1	PPME1	1.34428	1.14488
Glycylpeptide N-tetradecanoyltransferase 1	NMT1	1.67544	0.530167
Protein FAM192A	FAM192A	1.65595	0.861527
TIP41-like protein	TIPRL	1.96042	0.282283
Enolase-phosphatase E1	ENOPH1	1.7194	0.724648
Pyridoxal kinase	PDXK	2.54993	1.12474
ADP-ribose pyrophosphatase, mitochondrial	NUDT9	0.995224	0.650532
Ribosome maturation protein SBDS	SBDS	0.650714	2.28028
Bleomycin hydrolase	BLMH	0.399497	-0.14054
Meteorin-like protein	METRNL	2.70234	-0.637362
Translation initiation factor eIF-2B subunit alpha	EIF2B1	0.409648	0.198573
Inositol monophosphatase 1	IMPA1	0.507865	0.1668
Deoxycytidine kinase	DCK	1.25956	0.29019
Regulator of chromosome condensation	RCC1	1.0796	0.186072
LanC-like protein 1	LANCL1	1.65273	0.555
COP9 signalosome complex subunit 5	COPS5	1.38012	0.53499
N-alpha-acetyltransferase 10	NAA10	0.754666	1.82477
Macrophage-capping protein	CAPG	2.13877	3.15928
Fumarylacetoacetate hydrolase domain-containing protein 2A;Fumarylacetoacetate hydrolase domain-containing protein 2B	FAHD2A;FAHD2B	0.0140713	0.0104605
Importin subunit alpha-5;Importin subunit alpha-5, N-terminally processed	KPNA1	2.31015	0.521491
Protein LYRIC	MTDH	1.08622	0.241693
Alpha/beta hydrolase domain-containing protein 11	ABHD11	1.14355	0.235341
TATA-binding protein-associated factor 2N	TAF15	0.398076	0.357932
Lysosomal Pro-X carboxypeptidase	PRCP	2.26508	-0.73615
Coiled-coil domain-containing protein 50	CCDC50	0.786111	-0.183774
Nuclear receptor-binding protein	NRBP1	2.69495	0.844819
Alpha-parvin	PARVA	2.17156	0.387746
Cytosolic non-specific dipeptidase	CNDP2	0.174119	0.0672143
Aldo-keto reductase family 1 member C3	AKR1C3	0.855692	0.634742
26S proteasome non-ATPase regulatory subunit 6	PSMD6	1.26155	0.584341
m7GpppX diphosphatase	DCPS	0.367352	0.231466
Alpha-taxilin	TXLNA	0.477893	-0.0766964
mRNA export factor	RAE1	1.12032	0.36178
Endothelin-converting enzyme 1	ECE1	1.29985	-0.731628
Carbohydrate sulfotransferase 14	CHST14	1.92952	-0.699635
Carnitine O-acetyltransferase	CRAT	2.22147	1.0502
Interferon-induced guanylate-binding protein 1	GBP1	1.74074	1.40882
Nuclear receptor coactivator 5	NCOA5	0.632821	0.172541
Alpha-galactosidase A	GLA	0.167077	-0.0529378
KDEL motif-containing protein 2	KDELC2	0.65928	0.19082
Calcium homeostasis endoplasmic reticulum protein	CHERP	0.0915613	0.0556335
Clathrin interactor 1	CLINT1	0.0416841	0.016559
3-ketoacyl-CoA thiolase, mitochondrial	ACAA2	0.712458	0.41391
Cyclin-dependent kinase 2	CDK2	0.826323	0.272031
Serine/threonine-protein phosphatase 2A 56 kDa regulatory subunit delta isoform	PPP2R5D	2.15574	0.272964
Peptidase M20 domain-containing protein 2	PM20D2	1.38024	1.1811
ADP-ribosylation factor GTPase-activating protein 1	ARFGAP1	1.33379	0.426612
V-type proton ATPase catalytic subunit A	ATP6V1A	1.76587	0.264002
DnaJ homolog subfamily C member 3	DNAJC3	0.0100175	-0.0114886
Mitogen-activated protein kinase 14	MAPK14	3.0514	1.10154
Myc box-dependent-interacting protein 1	BIN1	2.71298	0.816535
Ribosome biogenesis protein WDR12	WDR12	0.287848	0.0933978
Alpha-1,6-mannosyl-glycoprotein 2-beta-N-acetylglucosaminyltransferase	MGAT2	1.85542	-0.756624
Y-box-binding protein 3	YBX3	0.671696	-0.207878
Transforming growth factor beta receptor type 3	TGFBR3	1.9135	-0.973904
Cleavage stimulation factor subunit 1	CSTF1	0.102495	0.0821832
Pinin	PNN	1.12209	0.687913
26S proteasome non-ATPase regulatory subunit 13	PSMD13	0.541081	0.150375
Tissue-type plasminogen activator;Tissue-type plasminogen activator chain A;Tissue-type plasminogen activator chain B	PLAT	1.09664	-0.546208
RNA-binding protein 12	RBM12	1.41862	0.505714
UPF0160 protein MYG1, mitochondrial	C12orf10	1.29196	-0.271868
N-myc-interactor	NMI	2.29819	0.666769
26S proteasome non-ATPase regulatory subunit 12	PSMD12	0.603914	0.918652
U4/U6.U5 tri-snRNP-associated protein 1	SART1	1.57407	-0.247576
Xylosyltransferase 2	XYLT2	2.34901	-0.905362
Mini-chromosome maintenance complex-binding protein	MCMBP	1.56981	0.452859
Mesothelin;Megakaryocyte-potentiating factor;Mesothelin, cleaved form	MSLN	2.67389	0.885241
Echinoderm microtubule-associated protein-like 2	EML2	0.298985	-0.170234
Protein PAXX	C9orf142	0.599686	1.21965
DNA repair protein XRCC1	XRCC1	0.452193	-0.119284
RNA-binding protein 26	RBM26	0.452704	0.741595
Aspartyl/asparaginyl beta-hydroxylase	ASPH	1.81594	-0.561429
Scaffold attachment factor B2	SAFB2	0.155525	0.104245
ATP-dependent RNA helicase DHX36	DHX36	3.83051	3.18322
NF-kappa-B essential modulator	IKBKG	1.42295	1.78561
Semaphorin-3A	SEMA3A	2.2779	-1.06136
Zinc finger protein ZPR1	ZPR1	0.93003	0.303335
Ribonucleoside-diphosphate reductase large subunit	RRM1	1.30364	0.29284
Signal transducing adapter molecule 2	STAM2	0.149194	0.0449123
Geranylgeranyl transferase type-2 subunit alpha	RABGGTA	0.674962	0.278547
Immunity-related GTPase family Q protein	IRGQ	0.201667	0.0769755
Tight junction protein ZO-2	TJP2	0.148784	0.0439746
1-phosphatidylinositol 4,5-bisphosphate phosphodiesterase beta-3	PLCB3	1.38309	0.606254
Importin subunit alpha-7;Importin subunit alpha-6	KPNA6;KPNA5	1.99018	0.391092
Dynamin-1-like protein	DNM1L	1.5353	0.320141
Gem-associated protein 5	GEMIN5	1.04779	1.56994
Ribose-phosphate pyrophosphokinase 2	PRPS2	1.57156	1.26084
ELKS/Rab6-interacting/CAST family member 1	ERC1	2.33962	2.66063
Huntingtin-interacting protein 1	HIP1	1.79877	1.56074
AT-rich interactive domain-containing protein 1A	ARID1A	0.245011	0.14057
RNA binding motif protein, X-linked-like-1	RBMXL1	0.361502	-0.151962
Kinesin-like protein KIF11	KIF11	1.16647	1.38564
DNA-dependent protein kinase catalytic subunit	PRKDC	0.734572	2.033
CLIP-associating protein 1	CLASP1	0.338911	0.148833
Death-inducer obliterator 1	DIDO1	0.337378	-0.19194
Protein S100-A6	S100A6	0.724756	0.226959
Protein S100-A11;Protein S100-A11, N-terminally processed	S100A11	0.155805	0.098266
Peptidyl-prolyl cis-trans isomerase FKBP1A	FKBP1A	0.329968	0.163779
Cytochrome c	CYCS	0.0298479	0.00866318
Histidine triad nucleotide-binding protein 1	HINT1	0.746816	0.332933
Epididymal secretory protein E1	NPC2	2.25756	-0.987933
Electron transfer flavoprotein subunit alpha, mitochondrial	ETFA	3.54048	7.41225
Eukaryotic translation initiation factor 6	EIF6	1.9321	-0.494697
Acidic leucine-rich nuclear phosphoprotein 32 family member B	ANP32B	0.246439	-0.101854
Thioredoxin domain-containing protein 17	TXNDC17	1.42463	-0.297646
Programmed cell death protein 5	PDCD5	0.277898	0.214401
THO complex subunit 4	ALYREF	0.513303	-0.294502
Poliovirus receptor	PVR	0.34883	-0.171364
Nuclear ubiquitous casein and cyclin-dependent kinase substrate 1	NUCKS1	0.0110671	0.0137049
60S ribosomal protein L13	RPL13	1.87675	1.26997
Ubiquitin-like protein ISG15	ISG15	4.95427	1.89071
High mobility group protein B3	HMGB3	2.05431	3.46072
PHD finger-like domain-containing protein 5A	PHF5A	0.605594	-0.355026
Leukemia inhibitory factor	LIF	2.75466	1.46073
DAZ-associated protein 1	DAZAP1	1.36174	0.441161
Proteasome subunit beta type-2	PSMB2	0.575852	0.252814
Dickkopf-related protein 1	DKK1	1.60158	0.722956
RNA-binding protein EWS	EWSR1	1.73893	-0.155137
Vesicle-associated membrane protein-associated protein B/C	VAPB	1.66191	0.550999
Replication protein A 32 kDa subunit	RPA2	1.4098	0.281725
Alpha-endosulfine	ENSA	1.09541	0.284387
UPF0687 protein C20orf27	C20orf27	0.80505	0.318071
NKG2D ligand 2;Retinoic acid early transcript 1L protein;Retinoic acid early transcript 1G protein	ULBP2;RAET1L;RAET1G	0.788919	-0.321466
60S ribosomal protein L10	RPL10	1.47563	2.81315
Cathepsin Z	CTSZ	2.93463	-0.665323
Flavin reductase (NADPH)	BLVRB	1.04103	-0.231264
Ribonuclease 4	RNASE4	2.35801	-1.41387
Delta(3,5)-Delta(2,4)-dienoyl-CoA isomerase, mitochondrial	ECH1	1.43681	-0.268611
Branched-chain-amino-acid aminotransferase, mitochondrial	BCAT2	0.220019	0.0503705
Heterogeneous nuclear ribonucleoprotein H3	HNRNPH3	0.0828807	-0.0637925
dCTP pyrophosphatase 1	DCTPP1	4.19681	0.810629
Vasorin	VASN	0.460309	-0.188805
Nucleoplasmin-3	NPM3	1.05341	1.64726
Glutathione S-transferase theta-2B;Glutathione S-transferase theta-2	GSTT2B;GSTT2	1.25487	0.549464
V-type proton ATPase subunit S1	ATP6AP1	1.4056	-0.483262
Sorcin	SRI	0.564812	-0.228987
Protein Wnt-5a	WNT5A	1.19114	-0.70182
Golgi reassembly-stacking protein 2	GORASP2	1.45261	0.825061
U2 small nuclear ribonucleoprotein A	SNRPA1	0.420448	-0.208668
Cell growth regulator with EF hand domain protein 1	CGREF1	0.94361	-0.533697
Muscleblind-like protein 1	MBNL1	1.07335	0.477187
Fructose-2,6-bisphosphatase TIGAR	TIGAR	2.57777	0.446375
Beta-hexosaminidase subunit alpha	HEXA	2.68872	-1.35276
Programmed cell death protein 10	PDCD10	1.57631	0.906054
Vacuolar protein sorting-associated protein VTA1 homolog	VTA1	1.34449	0.450135
Chitinase domain-containing protein 1	CHID1	1.98825	-0.881462
Renin receptor	ATP6AP2	0.475381	-0.166223
Non-specific lipid-transfer protein	SCP2	1.23973	-0.422743
Glucosamine 6-phosphate N-acetyltransferase	GNPNAT1	0.562762	0.206867
Ras suppressor protein 1	RSU1	0.963939	0.344709
UBX domain-containing protein 7	UBXN7	0.113101	0.0506401
Ubiquitin domain-containing protein UBFD1	UBFD1	0.637222	0.270974
Trans-Golgi network integral membrane protein 2	TGOLN2	3.17932	-1.75555
Torsin-1A-interacting protein 2	TOR1AIP2	0.0919288	-0.0680358
Thiopurine S-methyltransferase	TPMT	0.0537247	0.0208136
Fumarylacetoacetase	FAH	0.770731	0.29624
Cell adhesion molecule 1	CADM1	1.57463	-0.667409
EH domain-containing protein 2	EHD2	0.809834	-0.176552
Phosphoglycolate phosphatase	PGP	2.07566	0.859585
Ras-related protein Rab-5C;Ras-related protein Rab-5A	RAB5C;RAB5A	0.879445	0.325182
PDZ and LIM domain protein 7	PDLIM7	0.523292	0.331565
Beta-1,4-galactosyltransferase 4;N-acetyllactosamine synthase;Lactotriaosylceramide beta-1,4-galactosyltransferase	B4GALT4	0.187092	0.140049
UPF0696 protein C11orf68	C11orf68	0.78436	0.397804
Arfaptin-1	ARFIP1	0.601764	1.13135
Ras-related protein Rab-2A;Ras-related protein Rab-2B	RAB2A;RAB2B	1.79685	0.567253
Sulfatase-modifying factor 2	SUMF2	0.809797	-0.368868
AH receptor-interacting protein	AIP	0.451921	0.225779
Mycophenolic acid acyl-glucuronide esterase, mitochondrial	ABHD10	1.43926	0.487661
L-xylulose reductase	DCXR	0.12137	-0.0900949
Inosine-5-monophosphate dehydrogenase 2	IMPDH2	0.280935	0.0716801
Thymidylate kinase	DTYMK	1.23489	0.559205
Platelet-derived growth factor C;Platelet-derived growth factor C, latent form;Platelet-derived growth factor C, receptor-binding form	PDGFC	0.482313	-0.380324
Leucine-rich repeat-containing protein 17	LRRC17	0.109156	0.0453389
Integrin alpha-3;Integrin alpha-3 heavy chain;Integrin alpha-3 light chain	ITGA3	0.0625068	-0.0896219
Nuclear pore complex protein Nup50	NUP50	1.34663	0.584034
Polyadenylate-binding protein-interacting protein 1	PAIP1	1.00015	0.222148
Acylpyruvase FAHD1, mitochondrial	FAHD1	0.00924066	-0.0105489
Probable tRNA N6-adenosine threonylcarbamoyltransferase	OSGEP	1.78889	0.646508
H/ACA ribonucleoprotein complex subunit 4	DKC1	1.10887	0.518819
DNA replication complex GINS protein SLD5;DNA replication complex GINS protein SLD5, N-terminally processed	GINS4	0.00087913	-0.000256856
Cadherin-6	CDH6	2.11112	-0.545423
26S protease regulatory subunit 10B	PSMC6	0.708489	1.20376
Phenylalanine--tRNA ligase alpha subunit	FARSA	3.14339	2.74969
Endophilin-B2	SH3GLB2	1.79979	0.734158
26S protease regulatory subunit 4	PSMC1	0.569968	0.156151
Histone-arginine methyltransferase CARM1	CARM1	1.18711	0.209229
Mannose-6-phosphate isomerase	MPI	1.20585	0.235596
Ras-related protein Rab-14	RAB14	0.41229	0.331624
Nuclear inhibitor of protein phosphatase 1;Activator of RNA decay	PPP1R8	2.34881	2.92139
Fragile X mental retardation syndrome-related protein 1	FXR1	0.424378	-0.262804
Cleavage and polyadenylation specificity factor subunit 7	CPSF7	0.228704	-0.0872523
Thioredoxin reductase 2, mitochondrial	TXNRD2	0.748328	1.29473
Immunoglobulin-binding protein 1	IGBP1	3.42462	1.62432
Phostensin	PPP1R18	0.982632	0.38992
Low-density lipoprotein receptor-related protein 8	LRP8	1.33588	-0.703721
Creatine kinase B-type	CKB	0.186608	-0.211701
Telomeric repeat-binding factor 2-interacting protein 1	TERF2IP	0.301358	-0.0671609
RNA-binding protein 10	RBM10	0.565449	-0.203422
Peptidyl-prolyl cis-trans isomerase FKBP9	FKBP9	0.305809	0.114342
PDZ and LIM domain protein 4	PDLIM4	1.42468	0.920601
HIV Tat-specific factor 1	HTATSF1	2.56865	2.92038
Four and a half LIM domains protein 2	FHL2	2.13518	1.95231
Bifunctional 3-phosphoadenosine 5-phosphosulfate synthase 1;Sulfate adenylyltransferase;Adenylyl-sulfate kinase	PAPSS1	0.999392	0.458819
NIF3-like protein 1	NIF3L1	0.0403572	0.022248
G patch domain and KOW motifs-containing protein	GPKOW	2.64767	0.975093
Striatin-3	STRN3	0.350683	0.318363
Alpha-aminoadipic semialdehyde dehydrogenase	ALDH7A1	0.301076	0.175518
Chromatin assembly factor 1 subunit B	CHAF1B	0.0278869	-0.0168311
Receptor-type tyrosine-protein phosphatase gamma	PTPRG	4.76202	-1.32268
Cell division cycle 5-like protein	CDC5L	0.67323	-0.145578
Collagen alpha-1(V) chain	COL5A1	4.05166	-2.16581
Heterogeneous nuclear ribonucleoprotein U-like protein 1	HNRNPUL1	0.998067	-0.746761
SWI/SNF-related matrix-associated actin-dependent regulator of chromatin subfamily E member 1	SMARCE1	0.0366894	-0.014953
Sister chromatid cohesion protein PDS5 homolog A	PDS5A	0.770825	0.396529
Endoplasmic reticulum mannosyl-oligosaccharide 1,2-alpha-mannosidase	MAN1B1	2.53453	-0.972855
Peripheral plasma membrane protein CASK	CASK	2.79723	2.89287
Opioid growth factor receptor	OGFR	2.07676	0.574153
Transcriptional repressor p66-alpha	GATAD2A	0.387156	0.770695
Protein IWS1 homolog	IWS1	0.0500028	-0.0521151
Serine/threonine-protein phosphatase 4 regulatory subunit 3A	SMEK1	0.113497	0.0559273
Amidophosphoribosyltransferase	PPAT	1.14038	1.91845
Serine/threonine-protein phosphatase 6 regulatory subunit 3	PPP6R3	2.72824	2.80153
E3 ubiquitin-protein ligase UHRF1	UHRF1	0.0216654	0.00710932
La-related protein 1	LARP1	1.37331	0.520715
Delta-1-pyrroline-5-carboxylate synthase;Glutamate 5-kinase;Gamma-glutamyl phosphate reductase	ALDH18A1	1.14921	2.27396
Protein S100-A7	S100A7	0.699621	-3.24928
Lon protease homolog, mitochondrial	LONP1	1.10898	0.612616
PERQ amino acid-rich with GYF domain-containing protein 2	GIGYF2	0.686996	0.39679
Rho GTPase-activating protein 18	ARHGAP18	1.5596	0.388409
5-3 exoribonuclease 2	XRN2	2.49541	0.472638
Exosome complex exonuclease RRP44	DIS3	1.68006	0.797227
Protocadherin gamma-C3	PCDHGC3	2.10478	-1.33265
Protein O-GlcNAcase	MGEA5	1.40558	0.357391
Cullin-5	CUL5	1.70521	1.58246
Pre-mRNA-splicing regulator WTAP	WTAP	0.448857	0.939058
RNA polymerase II-associated protein 3	RPAP3	0.548543	0.165623
RNA-binding protein 27	RBM27	1.09355	-0.345135
Hepatocyte growth factor receptor	MET	1.17241	-0.406005
Ephrin type-A receptor 4	EPHA4	2.55794	-0.759307
Golgin subfamily A member 5	GOLGA5	1.94347	2.22992
Interleukin-6 receptor subunit beta	IL6ST	3.50861	-1.52464
Smoothelin	SMTN	0.558041	0.202305
Leucine zipper protein 1	LUZP1	0.17129	-0.075194
Rab GTPase-binding effector protein 1	RABEP1	0.14129	-0.174264
Epidermal growth factor receptor substrate 15	EPS15	0.475913	0.0702407
Zinc phosphodiesterase ELAC protein 2	ELAC2	2.13197	0.306528
Heat shock 70 kDa protein 4L	HSPA4L	1.51878	-1.62028
Chromosome alignment-maintaining phosphoprotein 1	CHAMP1	0.52892	-0.18638
Metastasis-associated protein MTA1	MTA1	1.00556	0.859314
Leucine-rich PPR motif-containing protein, mitochondrial	LRPPRC	3.57457	2.05427
182 kDa tankyrase-1-binding protein	TNKS1BP1	0.6276	-0.169668
Probable ubiquitin carboxyl-terminal hydrolase FAF-X;Probable ubiquitin carboxyl-terminal hydrolase FAF-Y	USP9X;USP9Y	0.988779	0.872955
Cohesin subunit SA-1	STAG1	0.073003	0.0497761
Uveal autoantigen with coiled-coil domains and ankyrin repeats	UACA	0.876002	0.982689
Rho GTPase-activating protein 29	ARHGAP29	0.719631	0.32889
Citron Rho-interacting kinase	CIT	0.604271	0.776073
Non-histone chromosomal protein HMG-17	HMGN2	0.291724	1.90604
Thioredoxin	TXN	0.916294	-0.382863
Acyl-CoA-binding protein	DBI	0.012203	0.00769742
60S acidic ribosomal protein P2	RPLP2	0.334389	-0.0866966
Protein S100-A16	S100A16	2.64285	1.02636
RNA-binding protein 3	RBM3	0.064852	-0.0335445
40S ribosomal protein S14	RPS14	2.73933	1.37076
D-dopachrome decarboxylase;D-dopachrome decarboxylase-like protein	DDT;DDTL	1.19415	-0.372993
40S ribosomal protein S17	RPS17	2.64057	1.65181
14 kDa phosphohistidine phosphatase	PHPT1	1.30667	-0.310068
Proteasome subunit beta type-6	PSMB6	0.0239222	0.0125211
Dynein light chain roadblock-type 1	DYNLRB1	0.179653	0.128332
Signal recognition particle 9 kDa protein	SRP9	0.511683	0.155298
Protein TFG	TFG	0.38372	-0.158408
Proteasome subunit beta type-4	PSMB4	0.56794	0.210497
Astrocytic phosphoprotein PEA-15	PEA15	0.335912	0.204048
Retbindin	RTBDN	2.49319	-1.71618
Isopentenyl-diphosphate Delta-isomerase 1	IDI1	0.101824	-0.0545476
D-tyrosyl-tRNA(Tyr) deacylase 1	DTD1	0.455761	0.391356
Calcium-regulated heat stable protein 1	CARHSP1	0.0797847	0.034743
Acylphosphatase-1	ACYP1	0.612869	-0.345938
Chromobox protein homolog 1	CBX1	0.208006	-0.22966
60S ribosomal protein L28	RPL28	1.66265	0.899432
60S ribosomal protein L32	RPL32	0.864724	1.05644
UBX domain-containing protein 1	UBXN1	1.03948	0.53639
Eukaryotic translation initiation factor 3 subunit K	EIF3K	0.4849	0.342604
Endothelial protein C receptor	PROCR	0.0080258	0.00908407
Inosine triphosphate pyrophosphatase	ITPA	1.76307	0.846805
Heterogeneous nuclear ribonucleoprotein D-like	HNRNPDL	0.93369	0.439118
Signal recognition particle 14 kDa protein	SRP14	0.202886	0.157956
LDLR chaperone MESD	MESDC2	0.353837	0.230155
Heme-binding protein 2	HEBP2	1.72748	0.325119
Neudesin	NENF	0.248584	0.100496
Sodium/potassium-transporting ATPase subunit beta-3	ATP1B3	0.634536	-0.458431
Prostaglandin reductase 1	PTGR1	1.69616	0.165081
Enoyl-CoA delta isomerase 1, mitochondrial	ECI1	1.47855	0.264287
Charged multivesicular body protein 1a	CHMP1A	0.306305	0.348286
FH1/FH2 domain-containing protein 1	FHOD1	4.79879	5.58012
Ras-related protein Rab-1A;Ras-related protein Rab-1B;Putative Ras-related protein Rab-1C	RAB1A;RAB1B;RAB1C	0.449545	0.351891
Dual specificity protein phosphatase 3	DUSP3	2.09429	0.48633
Crk-like protein	CRKL	0.0693865	-0.0846189
Sequestosome-1	SQSTM1	1.17715	-0.234021
Proline synthase co-transcribed bacterial homolog protein	PROSC	0.229668	-0.0811628
Ubiquitin-conjugating enzyme E2 S	UBE2S	0.556358	0.122084
DNA-directed RNA polymerases I, II, and III subunit RPABC3	POLR2H	0.100562	0.0652301
Peptidyl-prolyl cis-trans isomerase-like 3	PPIL3	0.110066	-0.0423387
Syntenin-1	SDCBP	1.2086	-0.372765
Glycolipid transfer protein	GLTP	0.725243	0.326782
DCN1-like protein 1	DCUN1D1	0.014045	-0.00800196
IST1 homolog	IST1	0.700354	0.235833
Coiled-coil domain-containing protein 124	CCDC124	0.126842	-0.0601171
GDP-fucose protein O-fucosyltransferase 1	POFUT1	0.754594	-0.268419
Protein-lysine 6-oxidase	LOX	2.92683	-1.65174
RGM domain family member B	RGMB	1.92711	-0.753519
Mitotic spindle assembly checkpoint protein MAD2A	MAD2L1	2.82715	0.783653
Translin-associated protein X	TSNAX	0.921442	0.285979
Caspase-3;Caspase-3 subunit p17;Caspase-3 subunit p12	CASP3	3.05971	0.771399
3-hydroxyisobutyrate dehydrogenase, mitochondrial	HIBADH	0.886568	0.325909
N(G),N(G)-dimethylarginine dimethylaminohydrolase 2	DDAH2	0.836691	-0.290763
Hsp70-binding protein 1	HSPBP1	0.720244	0.308716
Steroid receptor RNA activator 1	SRA1	0.106506	0.0179367
Tyrosine-protein phosphatase non-receptor type substrate 1;Signal-regulatory protein beta-1 isoform 3	SIRPA;SIRPB1	0.0593553	0.0350685
Coiled-coil domain-containing protein 25	CCDC25	0.236108	0.208708
Dynactin subunit 3	DCTN3	1.08974	0.231906
DNA-directed RNA polymerase I subunit RPA34	CD3EAP	0.52219	0.935598
Tetratricopeptide repeat protein 1	TTC1	0.657486	0.305117
Transcription factor A, mitochondrial	TFAM	1.44702	0.858863
Serine/arginine-rich splicing factor 9	SRSF9	0.399666	0.943936
BRO1 domain-containing protein BROX	BROX	0.268597	0.15711
Endophilin-B1	SH3GLB1	0.997322	2.05543
Acyl-coenzyme A thioesterase 1;Acyl-coenzyme A thioesterase 2, mitochondrial	ACOT1;ACOT2	0.628633	0.391083
Chromatin complexes subunit BAP18	BAP18	1.70458	-0.907937
Dihydropteridine reductase	QDPR	1.5674	2.09535
Inositol polyphosphate 1-phosphatase	INPP1	2.47604	1.10586
Adenine phosphoribosyltransferase	APRT	2.15494	0.98735
Na(+)/H(+) exchange regulatory cofactor NHE-RF2	SLC9A3R2	0.698406	0.363409
Protein PRRC1	PRRC1	0.905085	-0.306897
ATP synthase subunit alpha, mitochondrial	ATP5A1	0.648498	-0.211833
SPRY domain-containing protein 4	SPRYD4	0.231584	0.112672
BRCA2 and CDKN1A-interacting protein	BCCIP	0.400426	0.156293
Golgi SNAP receptor complex member 1	GOSR1	0.407839	0.66842
Deoxyribose-phosphate aldolase	DERA	1.94697	0.261133
Interferon-induced, double-stranded RNA-activated protein kinase	EIF2AK2	4.63413	2.70104
Serine/threonine-protein phosphatase 6 catalytic subunit;Serine/threonine-protein phosphatase 6 catalytic subunit, N-terminally processed	PPP6C	1.78444	1.73026
Protein LSM14 homolog A	LSM14A	0.607539	-0.344198
3-hydroxyisobutyryl-CoA hydrolase, mitochondrial	HIBCH	3.78887	3.4743
Ubiquitin-conjugating enzyme E2 T	UBE2T	0.341536	0.381172
Porphobilinogen deaminase	HMBS	1.12495	0.528422
Heterochromatin protein 1-binding protein 3	HP1BP3	0.176611	-0.104637
ATP-dependent RNA helicase DDX19A;ATP-dependent RNA helicase DDX19B	DDX19A;DDX19B	3.16763	2.75384
26S protease regulatory subunit 6A	PSMC3	0.298927	0.187504
Zinc finger CCCH domain-containing protein 18	ZC3H18	1.48781	0.370576
Phosphoribosyl pyrophosphate synthase-associated protein 2	PRPSAP2	0.933421	0.557177
Discoidin, CUB and LCCL domain-containing protein 2	DCBLD2	2.82031	-1.33061
Serine/arginine repetitive matrix protein 1	SRRM1	1.085	1.04451
Pregnancy-specific beta-1-glycoprotein 4;Pregnancy-specific beta-1-glycoprotein 6	PSG4;PSG6	0.662537	0.208019
Axin interactor, dorsalization-associated protein	AIDA	0.830679	0.863815
UDP-GlcNAc:betaGal beta-1,3-N-acetylglucosaminyltransferase 9	B3GNT9	1.21768	-0.724183
Polymerase delta-interacting protein 2	POLDIP2	1.95384	0.565279
DnaJ homolog subfamily C member 10	DNAJC10	0.589903	1.39735
Alpha-2-macroglobulin receptor-associated protein	LRPAP1	0.175413	0.0914777
Nucleolar protein 58	NOP58	1.0695	1.98215
Vitamin K-dependent protein S	PROS1	3.45535	-1.26505
Testin	TES	1.88593	1.84356
N-acetyllactosaminide beta-1,3-N-acetylglucosaminyltransferase 2	B3GNT2	2.16367	-0.450171
ADP-ribosylation factor GTPase-activating protein 3	ARFGAP3	2.11464	2.61533
Methylthioribose-1-phosphate isomerase	MRI1	4.08926	1.5569
Extracellular serine/threonine protein kinase FAM20C	FAM20C	0.0865371	-0.0388775
Disintegrin and metalloproteinase domain-containing protein 15	ADAM15	0.0209964	-0.0130361
Plasma membrane calcium-transporting ATPase 1;Plasma membrane calcium-transporting ATPase 2	ATP2B1;ATP2B2	2.21954	2.29651
Dynactin subunit 4	DCTN4	0.164247	0.0851142
Sulfhydryl oxidase 2	QSOX2	3.07742	-0.989426
Tether containing UBX domain for GLUT4	ASPSCR1	0.140752	0.10353
Leucine zipper transcription factor-like protein 1	LZTFL1	0.00583493	0.00428963
AMP deaminase 2	AMPD2	0.315817	0.10483
Protein OS-9	OS9	3.91738	-1.31486
Protein FAM98B	FAM98B	1.08134	0.279797
Coiled-coil domain-containing protein 6	CCDC6	3.22127	1.66768
Rho GTPase-activating protein 17	ARHGAP17	0.209326	-0.123562
Sorting nexin-5	SNX5	0.203692	0.11067
La-related protein 7	LARP7	0.580609	0.280915
Retinoblastoma-binding protein 5	RBBP5	0.184734	-0.0426973
Kynurenine--oxoglutarate transaminase 3	CCBL2	1.78088	0.578925
Inverted formin-2	INF2	1.73244	0.742579
DNA replication licensing factor MCM7	MCM7	0.581915	0.846959
Negative elongation factor B	NELFB	1.59757	0.480888
Notchless protein homolog 1	NLE1	0.633637	0.437176
Ethanolamine-phosphate cytidylyltransferase	PCYT2	0.471271	-0.147112
Selenium-binding protein 1	SELENBP1	0.520087	0.712505
Prolyl 4-hydroxylase subunit alpha-2	P4HA2	1.31992	-0.552596
N6-adenosine-methyltransferase 70 kDa subunit	METTL3	1.01917	0.423138
Oncostatin-M-specific receptor subunit beta	OSMR	4.15788	-1.39009
Procollagen galactosyltransferase 1	COLGALT1	1.15478	-0.25205
Serine/threonine-protein kinase OSR1	OXSR1	0.742938	0.373425
Squamous cell carcinoma antigen recognized by T-cells 3	SART3	1.50248	0.568054
Inhibin beta A chain	INHBA	2.44719	1.02489
CDKN2A-interacting protein	CDKN2AIP	0.0970758	0.108195
Prolyl endopeptidase-like	PREPL	2.5547	2.01895
Mitochondrial-processing peptidase subunit alpha	PMPCA	0.822937	1.04817
Beta-mannosidase	MANBA	2.0635	-0.806669
Pyruvate dehydrogenase phosphatase regulatory subunit, mitochondrial	PDPR	1.14538	1.32558
Nodal modulator 1;Nodal modulator 3;Nodal modulator 2	NOMO1;NOMO3;NOMO2	1.75952	-0.478033
2,5-phosphodiesterase 12	PDE12	3.41118	0.772093
Protein transport protein Sec24B	SEC24B	0.536318	0.811228
DnaJ homolog subfamily C member 7	DNAJC7	0.58002	0.615557
Symplekin	SYMPK	1.09314	0.208993
Rab GTPase-binding effector protein 2	RABEP2	1.51077	0.837925
Vesicle-fusing ATPase	NSF	0.721296	0.267886
Double-strand break repair protein MRE11A	MRE11A	1.83841	1.16695
Nuclear pore complex protein Nup98-Nup96;Nuclear pore complex protein Nup98;Nuclear pore complex protein Nup96	NUP98	0.357708	0.622424
Receptor-type tyrosine-protein phosphatase F	PTPRF	2.44017	-0.659332
Cell migration-inducing and hyaluronan-binding protein	CEMIP	0.739804	-0.484614
Cytospin-A	SPECC1L	0.857207	1.29338
Coatomer subunit gamma-2	COPG2	1.85727	0.970833
Exosome component 10	EXOSC10	0.282903	0.145634
Protein SON	SON	0.0742399	0.0371373
Centrosomal protein of 170 kDa	CEP170	0.991327	-1.96885
Protein transport protein Sec16A	SEC16A	0.784394	-0.790698
Transcriptional regulator ATRX	ATRX	1.98794	1.80217
DNA-directed RNA polymerase II subunit RPB1	POLR2A	1.5394	-0.653887
Rho-associated protein kinase 1	ROCK1	0.952209	0.367293
Thyroid receptor-interacting protein 11	TRIP11	2.26316	1.68784
Serine/threonine-protein kinase MRCK beta	CDC42BPB	2.12079	1.65046
Desmoplakin	DSP	0.643454	-3.05235
Syndecan-4	SDC4	1.51924	0.748501
Small nuclear ribonucleoprotein Sm D3	SNRPD3	0.862723	0.315497
Non-histone chromosomal protein HMG-14	HMGN1	0.655942	0.564246
Heterogeneous nuclear ribonucleoprotein A0	HNRNPA0	0.367752	-0.146895
Protein S100-A13	S100A13	0.51682	0.243891
Copper transport protein ATOX1	ATOX1	1.3908	-0.382844
Tax1-binding protein 3	TAX1BP3	0.0437247	0.0191364
CD59 glycoprotein	CD59	1.90215	-0.541081
Cytochrome c oxidase copper chaperone	COX17	0.878935	-0.410721
Myeloid-derived growth factor	MYDGF	1.85743	-0.691596
60S ribosomal protein L21	RPL21	1.89403	1.60283
Proteasome subunit beta type-7	PSMB7	0.873362	0.325937
Complement component 1 Q subcomponent-binding protein, mitochondrial	C1QBP	0.989366	0.842641
BolA-like protein 2	BOLA2	0.14308	-0.0686563
Protein CutA	CUTA	0.652872	-0.512691
Cold-inducible RNA-binding protein	CIRBP	2.34356	-0.830884
Replication protein A 14 kDa subunit	RPA3	0.381419	-0.108785
Uncharacterized protein C19orf43	C19orf43	0.234682	0.0771783
C-X-C motif chemokine 3;GRO-gamma(5-73)	CXCL3	3.00001	1.6762
Cystatin-A;Cystatin-A, N-terminally processed	CSTA	0.0615654	0.310411
Splicing factor 3B subunit 4	SF3B4	0.30591	0.223463
Huntingtin-interacting protein K	HYPK	3.25453	3.37976
Ribonucleases P/MRP protein subunit POP1	POP1	0.900725	3.97577
Beta-1,4-galactosyltransferase 1;Lactose synthase A protein;N-acetyllactosamine synthase;Beta-N-acetylglucosaminylglycopeptide beta-1,4-galactosyltransferase;Beta-N-acetylglucosaminyl-glycolipid beta-1,4-galactosyltransferase;Processed beta-1,4-galactosyltransferase 1	B4GALT1	1.36116	-0.530623
Core-binding factor subunit beta	CBFB	1.58421	0.545661
Protein phosphatase inhibitor 2;Protein phosphatase inhibitor 2-like protein 3	PPP1R2;PPP1R2P3	0.0752772	0.0672652
Ganglioside GM2 activator;Ganglioside GM2 activator isoform short	GM2A	1.5437	-1.46321
Prefoldin subunit 6	PFDN6	1.37448	0.736969
Deoxycytidylate deaminase	DCTD	2.81673	1.08019
Mitochondrial intermembrane space import and assembly protein 40	CHCHD4	0.965081	0.502085
Mitochondrial import inner membrane translocase subunit Tim13	TIMM13	2.20538	1.23313
Syntaxin-7	STX7	0.262549	-0.154257
Coiled-coil domain-containing protein 58	CCDC58	0.229895	0.0975959
Prefoldin subunit 5	PFDN5	1.73513	0.981842
Group XV phospholipase A2	PLA2G15	0.842285	-0.255036
High mobility group nucleosome-binding domain-containing protein 4	HMGN4	0.336592	-0.580172
MOB kinase activator 1A;MOB kinase activator 1B	MOB1A;MOB1B	0.2102	-0.126502
Hepatoma-derived growth factor-related protein 3	HDGFRP3	0.500634	0.236003
Charged multivesicular body protein 4b	CHMP4B	1.71296	0.267532
Cytochrome c oxidase subunit 5B, mitochondrial	COX5B	1.49357	0.531968
Oligoribonuclease, mitochondrial	REXO2	0.14451	-0.0850964
NudC domain-containing protein 2	NUDCD2	0.0405275	0.0279687
Protein LZIC	LZIC	0.182125	-0.0859477
Protein canopy homolog 3	CNPY3	0.127566	0.13799
BAG family molecular chaperone regulator 2	BAG2	1.69436	0.356874
Retinal rod rhodopsin-sensitive cGMP 3,5-cyclic phosphodiesterase subunit delta	PDE6D	0.0322203	0.0216084
Epsin-1	EPN1	0.263715	-0.153256
Cyclin-dependent kinase inhibitor 2A	CDKN2A	0.218425	-0.124001
Deoxyribonuclease-2-alpha	DNASE2	2.36699	-1.51633
Syntaxin-12	STX12	0.263958	-0.140011
Serine/arginine-rich splicing factor 6;Serine/arginine-rich splicing factor 4	SRSF6;SRSF4	0.55677	0.275389
Proteasomal ubiquitin receptor ADRM1	ADRM1	0.992674	1.7934
Peptidyl-prolyl cis-trans isomerase NIMA-interacting 1	PIN1	0.499244	0.168295
Putative hydrolase RBBP9	RBBP9	1.86778	-0.385546
Peptidyl-prolyl cis-trans isomerase NIMA-interacting 4	PIN4	0.590141	0.869207
Protein NDRG1	NDRG1	1.23984	0.499317
Phosphoribosyltransferase domain-containing protein 1	PRTFDC1	0.661413	0.190872
Arpin	ARPIN	0.516904	1.15409
Serine/threonine-protein phosphatase CPPED1	CPPED1	1.64806	0.304591
Low molecular weight phosphotyrosine protein phosphatase	ACP1	0.923208	0.299492
Protein kinase C delta-binding protein	PRKCDBP	0.962664	-0.546338
Migration and invasion enhancer 1	MIEN1	2.9146	-2.25698
Myeloid cell surface antigen CD33	CD33	1.27481	-0.726769
NFU1 iron-sulfur cluster scaffold homolog, mitochondrial	NFU1	0.132192	0.10588
COP9 signalosome complex subunit 7a	COPS7A	1.26238	0.743471
Uncharacterized protein C7orf50	C7orf50	1.87322	0.60008
Cytochrome c oxidase assembly factor 4 homolog, mitochondrial	COA4	0.681119	1.18539
MOB-like protein phocein	MOB4	1.32338	0.315217
Diphosphoinositol polyphosphate phosphohydrolase 1	NUDT3	0.44155	-0.187748
Tissue factor pathway inhibitor 2	TFPI2	1.00168	-0.448345
Exosome complex component MTR3	EXOSC6	2.69767	3.02237
Syntaxin-4	STX4	0.904856	0.437644
Diablo homolog, mitochondrial	DIABLO	0.782441	1.47806
Urokinase plasminogen activator surface receptor	PLAUR	0.377153	0.127412
Transcriptional coactivator YAP1	YAP1	0.559552	-0.540329
Poly [ADP-ribose] polymerase 4	PARP4	2.36027	4.11929
Neuronal pentraxin-1	NPTX1	5.07058	-3.79528
Matrix metalloproteinase-14	MMP14	1.73194	-0.813838
Exosome complex component RRP42	EXOSC7	0.641775	0.457617
Protein HEXIM1	HEXIM1	1.47295	-0.331258
Growth/differentiation factor 15	GDF15	1.35892	2.59939
Copper chaperone for superoxide dismutase	CCS	0.939974	0.41737
Exostosin-like 2;Processed exostosin-like 2	EXTL2	2.5012	-1.28385
Glutamate--cysteine ligase regulatory subunit	GCLM	0.929497	0.943156
OCIA domain-containing protein 1	OCIAD1	0.151601	0.113588
Serine/threonine-protein phosphatase 4 regulatory subunit 2	PPP4R2	1.04786	0.613794
WD repeat domain phosphoinositide-interacting protein 3	WDR45B	0.256227	-0.0988636
Podocalyxin	PODXL	0.668856	-0.25178
Ras GTPase-activating-like protein IQGAP2	IQGAP2	4.14712	3.60012
TLD domain-containing protein 1	TLDC1	1.52718	2.83648
Thyroid receptor-interacting protein 6	TRIP6	0.74924	-0.806747
Di-N-acetylchitobiase	CTBS	2.40179	-1.04603
Phosphatidylinositol-binding clathrin assembly protein	PICALM	0.842033	0.302414
Pre-mRNA-processing factor 40 homolog A	PRPF40A	2.20621	2.87055
Sorbitol dehydrogenase	SORD	1.12886	1.85928
HCLS1-binding protein 3	HS1BP3	0.970634	0.403515
Adaptin ear-binding coat-associated protein 2	NECAP2	0.0578634	0.0263678
Monoglyceride lipase	MGLL	1.96196	2.20401
Ribonuclease T2	RNASET2	2.75911	-0.8634
Protein DPCD	DPCD	0.558827	0.556192
Cysteine-rich with EGF-like domain protein 2	CRELD2	0.0582472	-0.119111
E3 ubiquitin-protein ligase RNF114	RNF114	0.334735	0.130816
Cell adhesion molecule 4	CADM4	1.27551	0.389322
Nucleolar protein 56	NOP56	0.932344	0.611334
NudC domain-containing protein 3	NUDCD3	1.16415	0.394625
Thymocyte nuclear protein 1	THYN1	0.083453	0.0456511
Lysophospholipase-like protein 1	LYPLAL1	0.308251	-0.115701
Regulator of microtubule dynamics protein 1	RMDN1	0.272488	0.116095
LETM1 and EF-hand domain-containing protein 1, mitochondrial	LETM1	2.15963	1.04587
PCI domain-containing protein 2	PCID2	1.24946	0.979584
Vinexin	SORBS3	0.797352	1.17309
Zinc finger Ran-binding domain-containing protein 2	ZRANB2	1.14434	-0.266974
Collagen alpha-5(IV) chain	COL4A5	3.25334	3.26096
Protein XRP2	RP2	2.29028	1.88493
Serine hydroxymethyltransferase, cytosolic	SHMT1	0.439963	0.132851
Peptidyl-prolyl cis-trans isomerase E	PPIE	1.28505	1.34265
Phosducin-like protein 3	PDCL3	0.640196	0.328152
N-acetylglucosamine-6-sulfatase	GNS	3.66952	-3.25238
Pirin	PIR	3.12758	2.33521
Ester hydrolase C11orf54	C11orf54	0.396114	-0.310189
Interferon regulatory factor 2-binding protein-like	IRF2BPL	1.19759	-0.395138
Rho GTPase-activating protein 1	ARHGAP1	1.396	0.455643
Cathepsin S	CTSS	2.18953	1.60876
Protein NDRG3	NDRG3	0.378221	-0.191168
DNA replication complex GINS protein PSF3	GINS3	0.0897084	-0.0293166
Mitochondrial-processing peptidase subunit beta	PMPCB	0.624006	0.186057
Methionine--tRNA ligase, cytoplasmic	MARS	1.06431	0.328063
Splicing factor 45	RBM17	0.0699111	-0.0254498
Methionine aminopeptidase 1	METAP1	1.36341	1.39436
Polypeptide N-acetylgalactosaminyltransferase 1;Polypeptide N-acetylgalactosaminyltransferase 1 soluble form	GALNT1	2.13454	-0.613771
Delta-aminolevulinic acid dehydratase	ALAD	0.803106	-0.233259
Cytoplasmic dynein 1 light intermediate chain 1	DYNC1LI1	0.239493	-0.192307
TSC22 domain family protein 4	TSC22D4	2.18341	0.917481
Probable 28S rRNA (cytosine(4447)-C(5))-methyltransferase	NOP2	0.841748	0.357979
Disintegrin and metalloproteinase domain-containing protein 17	ADAM17	0.221928	-0.0948823
Protein FAM114A2	FAM114A2	0.297314	0.228972
Nucleolar and spindle-associated protein 1	NUSAP1	0.275955	-0.257936
Protein FAM98A	FAM98A	1.74067	0.881561
Syntaxin-6	STX6	0.346152	0.28867
KIF1-binding protein	KIAA1279	2.03375	1.62551
WW domain-binding protein 11	WBP11	0.111606	-0.0690715
Lymphokine-activated killer T-cell-originated protein kinase	PBK	0.487393	-0.269817
Heat shock 70 kDa protein 13	HSPA13	0.195098	-0.103983
Nucleoporin p54	NUP54	0.527912	0.882636
Spartin	SPG20	2.61333	1.50988
HIRA-interacting protein 3	HIRIP3	0.127008	-0.0868918
Target of Myb protein 1	TOM1	0.316056	-0.158508
Epsilon-sarcoglycan	SGCE	0.960824	-0.329244
Nuclear cap-binding protein subunit 1	NCBP1	0.275025	0.811143
Nuclear fragile X mental retardation-interacting protein 2	NUFIP2	0.979853	0.649162
Interferon regulatory factor 2-binding protein 2	IRF2BP2	0.427568	0.378606
Argininosuccinate lyase	ASL	0.852011	-0.559299
Large proline-rich protein BAG6	BAG6	0.482223	0.621791
TBC1 domain family member 23	TBC1D23	0.626229	0.191798
Coiled-coil domain-containing protein 9	CCDC9	1.13309	-0.219757
Negative elongation factor E	NELFE	0.102417	0.0426699
Breast cancer anti-estrogen resistance protein 1	BCAR1	2.82372	2.10637
Interferon-induced 35 kDa protein	IFI35	0.401419	0.455357
Septin-10	40422	0.578368	0.718689
Aminopeptidase N	ANPEP	2.53156	-0.723889
Cytoplasmic protein NCK1	NCK1	1.80758	1.38333
Protein Wnt-5b	WNT5B	0.308244	0.514917
UPF0553 protein C9orf64	C9orf64	1.10593	-0.466342
SPATS2-like protein	SPATS2L	3.00549	2.297
Arf-GAP with coiled-coil, ANK repeat and PH domain-containing protein 2	ACAP2	0.533721	0.271694
E3 ubiquitin-protein ligase RBBP6	RBBP6	1.06647	0.51063
KN motif and ankyrin repeat domain-containing protein 2	KANK2	1.49734	-0.679927
Putative RNA-binding protein Luc7-like 1	LUC7L	0.104944	0.228135
Coiled-coil and C2 domain-containing protein 1A	CC2D1A	0.128703	0.0980829
Integrin alpha-5;Integrin alpha-5 heavy chain;Integrin alpha-5 light chain	ITGA5	0.0544144	0.0479279
Aminoacylase-1	ACY1	0.350153	0.539199
E3 ubiquitin-protein ligase NEDD4	NEDD4	0.129771	0.17861
Integrin alpha-4	ITGA4	0.631087	-1.16444
Ubiquitin carboxyl-terminal hydrolase 15	USP15	1.08358	1.04185
Ubiquitin carboxyl-terminal hydrolase 11	USP11	0.290917	0.309938
Dihydropyrimidine dehydrogenase [NADP(+)]	DPYD	1.16832	-0.511084
Protein Hook homolog 3	HOOK3	1.32845	0.376073
Zinc finger CCCH domain-containing protein 11A	ZC3H11A	0.854369	0.157455
Adenosine deaminase	ADA	0.773889	-0.407419
WASH complex subunit FAM21A;WASH complex subunit FAM21C	FAM21A;FAM21C	0.0531288	0.0375455
Inositol polyphosphate 5-phosphatase OCRL-1	OCRL	0.80966	1.11742
Neuropilin-2	NRP2	0.97851	1.09943
1-phosphatidylinositol 4,5-bisphosphate phosphodiesterase gamma-1	PLCG1	1.5328	1.33005
Leucine--tRNA ligase, cytoplasmic	LARS	2.19012	1.24821
FK506-binding protein 15	FKBP15	0.282563	-0.157107
Regulator of nonsense transcripts 1	UPF1	1.73871	1.27552
Multiple epidermal growth factor-like domains protein 6	MEGF6	3.78032	-2.15678
Lysine-specific histone demethylase 1A	KDM1A	0.0214236	0.00852458
Protein unc-45 homolog A	UNC45A	0.677258	1.26255
DNA-directed RNA polymerase II subunit RPB2	POLR2B	0.829479	0.794329
Nestin	NES	2.27891	1.84352
Intersectin-1	ITSN1	0.302212	0.493592
E3 ubiquitin-protein ligase CBL	CBL	0.285808	-0.433042
Thymosin beta-10	TMSB10	1.07581	-0.289342
Interleukin-8;MDNCF-a;Interleukin-8;IL-8(5-77);IL-8(6-77);IL-8(7-77);IL-8(8-77);IL-8(9-77)	CXCL8	4.85246	2.93621
Parathymosin	PTMS	0.137876	0.139829
Growth-regulated alpha protein;GRO-alpha(4-73);GRO-alpha(5-73);GRO-alpha(6-73)	CXCL1	1.41795	1.77731
ATPase inhibitor, mitochondrial	ATPIF1	0.656373	0.313018
High mobility group protein HMG-I/HMG-Y	HMGA1	1.34776	0.830163
Serglycin	SRGN	1.81686	0.59228
Neuroblastoma suppressor of tumorigenicity 1	NBL1	1.25409	-1.083
60S ribosomal protein L14	RPL14	3.58001	3.84423
Guanine nucleotide exchange factor MSS4	RABIF	0.468997	1.44435
60S ribosomal protein L22	RPL22	1.2358	1.0599
Major prion protein	PRNP	0.721769	-0.374916
28 kDa heat- and acid-stable phosphoprotein	PDAP1	0.870506	0.16783
Thy-1 membrane glycoprotein	THY1	0.455474	0.298749
60S ribosomal protein L34	RPL34	1.04872	1.88451
Pleiotrophin	PTN	1.83159	-2.11532
Eukaryotic translation initiation factor 1A, X-chromosomal;Eukaryotic translation initiation factor 1A, Y-chromosomal	EIF1AX;EIF1AY	2.02698	1.18433
Tumor necrosis factor receptor superfamily member 12A	TNFRSF12A	1.68186	-1.43511
MARCKS-related protein	MARCKSL1	0.416327	0.151084
39S ribosomal protein L12, mitochondrial	MRPL12	0.963891	0.440852
B-cell receptor-associated protein 31	BCAP31	5.47165	4.64606
Intraflagellar transport protein 25 homolog	HSPB11	0.47842	-0.343735
WW domain-binding protein 2	WBP2	0.455035	1.26526
Prefoldin subunit 1	PFDN1	2.46039	0.955555
Histidine triad nucleotide-binding protein 2, mitochondrial	HINT2	0.34503	0.112621
Eukaryotic translation initiation factor 4E-binding protein 1	EIF4EBP1	0.261864	-0.203428
Glutaredoxin-1	GLRX	0.672973	-0.450236
Cytochrome c oxidase subunit 5A, mitochondrial	COX5A	2.50997	0.963709
Twisted gastrulation protein homolog 1	TWSG1	2.48834	-0.96332
Zinc finger protein 428	ZNF428	0.220265	-0.0644582
Latexin	LXN	0.0548327	-0.0147235
CD9 antigen	CD9	0.849268	-0.731551
Acidic leucine-rich nuclear phosphoprotein 32 family member E	ANP32E	0.896206	0.253256
Single-stranded DNA-binding protein, mitochondrial	SSBP1	0.898572	0.534779
Protein FAM107B	FAM107B	0.407052	-0.240453
Exosome complex component RRP41	EXOSC4	0.82191	1.57677
Survival of motor neuron-related-splicing factor 30	SMNDC1	0.819135	0.373698
Serum deprivation-response protein	SDPR	2.54512	4.60611
Ubiquitin-conjugating enzyme E2 G1;Ubiquitin-conjugating enzyme E2 G1, N-terminally processed	UBE2G1	0.445369	0.18457
Heme-binding protein 1	HEBP1	1.84332	0.540413
Ketosamine-3-kinase	FN3KRP	0.0568143	0.0536499
28S ribosomal protein S36, mitochondrial	MRPS36	0.688446	0.507769
Vascular endothelial growth factor A	VEGFA	3.63175	2.45808
Cytochrome c oxidase subunit 6B1	COX6B1	0.0143576	-0.0105686
Amphiregulin	AREG	2.45075	2.06669
Methylosome protein 50	WDR77	0.0689377	-0.0350062
Histone H1x	H1FX	0.374301	0.412789
Lysosomal protective protein;Lysosomal protective protein 32 kDa chain;Lysosomal protective protein 20 kDa chain	CTSA	4.46977	-2.01121
Prolactin-inducible protein	PIP	0.263728	0.602496
Transcription factor BTF3	BTF3	1.49553	2.21838
Transcription elongation factor A protein-like 4	TCEAL4	3.03653	2.15664
N-acetylglucosamine-1-phosphotransferase subunit gamma	GNPTG	2.70152	-1.06273
Palmitoyl-protein thioesterase 1	PPT1	3.27742	-1.81754
CB1 cannabinoid receptor-interacting protein 1	CNRIP1	0.0930859	-0.0746816
Kazal-type serine protease inhibitor domain-containing protein 1	KAZALD1	2.42446	-1.12979
Cx9C motif-containing protein 4	CMC4	1.25202	1.6378
Acyl-protein thioesterase 2	LYPLA2	0.0491943	-0.0393581
Coiled-coil domain-containing protein 43	CCDC43	1.25162	0.259335
7,8-dihydro-8-oxoguanine triphosphatase	NUDT1	0.391837	-0.405997
Dipeptidyl peptidase 1;Dipeptidyl peptidase 1 exclusion domain chain;Dipeptidyl peptidase 1 heavy chain;Dipeptidyl peptidase 1 light chain	CTSC	1.43723	-1.31977
Angiogenin	ANG	2.30649	-1.21452
Cellular tumor antigen p53	TP53	2.77358	1.88779
Protein NipSnap homolog 3A	NIPSNAP3A	0.949119	1.36903
Cytochrome c oxidase subunit 4 isoform 1, mitochondrial	COX4I1	0.283573	0.189211
Guanidinoacetate N-methyltransferase	GAMT	1.89132	1.28287
Density-regulated protein	DENR	0.779155	0.888841
Alpha-synuclein	SNCA	0.338069	-0.108987
Protein flightless-1 homolog	FLII	3.41239	4.08032
Protein FAM195B	FAM195B	0.445483	0.126087
Nuclear receptor 2C2-associated protein	NR2C2AP	0.0869872	0.0830237
L-aminoadipate-semialdehyde dehydrogenase-phosphopantetheinyl transferase	AASDHPPT	0.0843734	-0.0836411
Ovarian cancer-associated gene 2 protein	OVCA2	0.808424	0.126971
Synapse-associated protein 1	SYAP1	1.10783	0.79132
Heme oxygenase 2	HMOX2	0.545381	0.518085
Ribosyldihydronicotinamide dehydrogenase [quinone]	NQO2	1.4286	0.772729
Transcription initiation factor TFIID subunit 10	TAF10	0.10656	0.195876
Ubiquitin-conjugating enzyme E2 R2	UBE2R2	0.766232	0.148363
Collagen alpha-1(IV) chain;Arresten	COL4A1	0.924026	-0.328384
ATP-binding cassette sub-family F member 1	ABCF1	1.18337	1.43668
Branched-chain-amino-acid aminotransferase, cytosolic	BCAT1	3.2708	2.35778
Zinc finger matrin-type protein 2	ZMAT2	0.515672	0.879648
Pyrroline-5-carboxylate reductase 3	PYCRL	0.101798	0.0478255
NADH-cytochrome b5 reductase 3;NADH-cytochrome b5 reductase 3 membrane-bound form;NADH-cytochrome b5 reductase 3 soluble form	CYB5R3	0.0433744	0.0576522
Zinc finger protein-like 1	ZFPL1	0.781775	0.600403
Ubiquitin-conjugating enzyme E2 E2;Ubiquitin-conjugating enzyme E2 E3	UBE2E2;UBE2E3	0.577821	-0.607949
Nitrilase homolog 1	NIT1	2.80803	2.25208
DnaJ homolog subfamily B member 6	DNAJB6	0.797909	1.47402
Arf-GAP domain and FG repeat-containing protein 1	AGFG1	0.751493	-0.399846
Ephrin-B2	EFNB2	1.75562	-1.92143
G-rich sequence factor 1	GRSF1	0.815722	1.08691
Geranylgeranyl transferase type-2 subunit beta	RABGGTB	1.19502	1.17355
3-hydroxyacyl-CoA dehydrogenase type-2	HSD17B10	0.423758	0.394808
7SK snRNA methylphosphate capping enzyme	MEPCE	0.10448	-0.0488097
Quinone oxidoreductase-like protein 1	CRYZL1	2.13468	0.767532
U3 small nucleolar RNA-interacting protein 2	RRP9	0.115439	0.05277
Interferon regulatory factor 3	IRF3	2.53905	1.23061
Occludin	OCLN	0.344641	0.116524
ADP-ribosylation factor-binding protein GGA1	GGA1	0.397878	0.63147
Lariat debranching enzyme	DBR1	0.149907	0.108814
Proteasome assembly chaperone 3	PSMG3	0.951439	1.23562
Protein canopy homolog 4	CNPY4	0.777356	-0.639339
Phosphorylated adapter RNA export protein	PHAX	0.99662	1.59648
NADPH:adrenodoxin oxidoreductase, mitochondrial	FDXR	2.91453	1.84929
Interferon regulatory factor 2-binding protein 1	IRF2BP1	1.2323	1.99821
Valacyclovir hydrolase	BPHL	0.392365	0.102992
Uncharacterized protein C9orf78	C9orf78	0.641998	0.728579
Cyclin-dependent kinase 1	CDK1	0.00455785	0.00642459
Cell growth-regulating nucleolar protein	LYAR	1.36376	0.721969
Proline-rich protein PRCC	PRCC	0.101563	-0.063612
26S proteasome non-ATPase regulatory subunit 14	PSMD14	1.65481	1.44895
Phosphopantothenoylcysteine decarboxylase	PPCDC	0.117112	0.178036
CGG triplet repeat-binding protein 1	CGGBP1	2.02226	1.0359
Sperm-associated antigen 7	SPAG7	1.04517	-0.474818
Tripeptidyl-peptidase 1	TPP1	0.0354151	0.0958049
Periodic tryptophan protein 1 homolog	PWP1	0.150915	0.157714
Ubiquitin-associated protein 2	UBAP2	2.37538	0.447975
Dyslexia-associated protein KIAA0319-like protein	KIAA0319L	1.15554	-1.30411
Leucine-rich alpha-2-glycoprotein	LRG1	1.95876	0.931503
Ephrin-A5	EFNA5	1.87466	-2.52474
RNA polymerase-associated protein LEO1	LEO1	0.438426	0.658742
Wolframin	WFS1	1.83048	1.56777
Probable cytosolic iron-sulfur protein assembly protein CIAO1	CIAO1	1.54003	0.507139
Set1/Ash2 histone methyltransferase complex subunit ASH2	ASH2L	0.575929	0.273311
Programmed cell death protein 4	PDCD4	0.0891229	-0.0290254
Exosome complex component RRP4	EXOSC2	0.145835	0.198
Transmembrane 9 superfamily member 3	TM9SF3	2.63024	1.62493
A-kinase anchor protein 8-like	AKAP8L	0.880498	1.03117
Ribosome biogenesis protein BRX1 homolog	BRIX1	1.23173	0.588229
Sialidase-1	NEU1	0.232314	0.325452
Collagen alpha-1(VIII) chain;Vastatin	COL8A1	0.716999	-0.555689
SNARE-associated protein Snapin	SNAPIN	0.00893977	0.0114988
Zinc finger protein 622	ZNF622	0.827401	-0.23874
2,4-dienoyl-CoA reductase, mitochondrial	DECR1	1.84806	1.10275
Procollagen C-endopeptidase enhancer 2	PCOLCE2	3.03326	-1.64845
Neuroserpin	SERPINI1	3.2487	-1.51476
Disabled homolog 2	DAB2	3.66927	-0.539746
Galactosylgalactosylxylosylprotein 3-beta-glucuronosyltransferase 3	B3GAT3	1.27715	-0.560274
Torsin-1B	TOR1B	0.155323	-0.0549895
WD repeat-containing protein 55	WDR55	0.349266	0.505923
DBIRD complex subunit ZNF326	ZNF326	2.22372	1.56432
HBS1-like protein	HBS1L	0.286051	0.127855
Matrilin-3	MATN3	0.894709	-0.501525
Stromal membrane-associated protein 2	SMAP2	0.182534	-0.0725009
Nuclear speckle splicing regulatory protein 1	NSRP1	1.82952	1.22271
CCR4-NOT transcription complex subunit 3	CNOT3	0.22319	0.0747903
CD99 antigen-like protein 2	CD99L2	0.418394	0.856728
Protein transport protein Sec24A	SEC24A	0.395366	0.679013
Regulator of microtubule dynamics protein 3	RMDN3	0.177148	0.300964
A-kinase anchor protein 8	AKAP8	0.561621	0.251268
Ataxin-2	ATXN2	0.582668	0.229805
Melanoma-associated antigen D2	MAGED2	1.98187	1.61107
Kynureninase	KYNU	1.67473	1.23587
E3 ubiquitin-protein ligase DTX3L	DTX3L	2.10939	2.11943
Glycoprotein integral membrane protein 1	GINM1	2.11055	-1.2882
Alpha-N-acetylglucosaminidase;Alpha-N-acetylglucosaminidase 82 kDa form;Alpha-N-acetylglucosaminidase 77 kDa form	NAGLU	1.72184	-0.641609
Peptidyl-prolyl cis-trans isomerase-like 4	PPIL4	1.29928	0.877052
DNA (cytosine-5)-methyltransferase 1	DNMT1	1.53255	0.390853
Dual specificity mitogen-activated protein kinase kinase 2	MAP2K2	0.275925	-0.305275
Tumor susceptibility gene 101 protein	TSG101	1.35476	0.336615
7-methylguanosine phosphate-specific 5-nucleotidase	NT5C3B	0.339996	0.252291
Ectonucleotide pyrophosphatase/phosphodiesterase family member 2	ENPP2	2.36946	-2.312
Solute carrier family 12 member 2	SLC12A2	1.97784	-0.525191
Golgi phosphoprotein 3	GOLPH3	0.0680927	-0.0956427
Pumilio domain-containing protein KIAA0020	KIAA0020	1.16074	1.4045
REST corepressor 1	RCOR1	0.265882	-0.173112
Serine/threonine-protein phosphatase 6 regulatory subunit 1	PPP6R1	1.81413	1.89705
Catalase	CAT	0.505111	-0.562858
Nucleolysin TIA-1 isoform p40	TIA1	0.213964	0.168132
Olfactomedin-like protein 2A	OLFML2A	3.51147	-4.33898
Beta-catenin-like protein 1	CTNNBL1	0.113774	-0.125058
N-acetylgalactosamine kinase	GALK2	0.312486	-0.261559
Reversion-inducing cysteine-rich protein with Kazal motifs	RECK	2.22871	-0.878606
Glycogen [starch] synthase, muscle	GYS1	0.301732	-0.191613
Wiskott-Aldrich syndrome protein family member 2	WASF2	1.58	-3.31395
Transmembrane protein 132A	TMEM132A	0.149967	0.100976
CTTNBP2 N-terminal-like protein	CTTNBP2NL	0.118129	-0.248801
Zinc finger CCCH domain-containing protein 14	ZC3H14	0.21908	-0.104319
Exocyst complex component 7	EXOC7	0.340188	0.350672
GMP reductase 2	GMPR2	0.270522	-0.156973
Bromodomain-containing protein 8	BRD8	1.17942	-0.593044
Alpha-1,3-mannosyl-glycoprotein 4-beta-N-acetylglucosaminyltransferase B	MGAT4B	2.26228	-1.74739
Protein ENL	MLLT1	2.31072	0.893056
Importin-11	IPO11	0.245742	-0.147091
MAP kinase-activated protein kinase 2	MAPKAPK2	0.444255	-0.758975
Disks large-associated protein 5	DLGAP5	0.788399	1.09324
Intercellular adhesion molecule 1	ICAM1	1.72314	-1.19991
Ubiquitin thioesterase otulin	OTULIN	0.35951	-0.312768
Ectonucleotide pyrophosphatase/phosphodiesterase family member 1;Alkaline phosphodiesterase I;Nucleotide pyrophosphatase	ENPP1	1.0593	-0.627731
LIM and cysteine-rich domains protein 1	LMCD1	1.47511	-1.80364
Thrombospondin type-1 domain-containing protein 4	THSD4	0.759962	-0.295609
GRIP1-associated protein 1	GRIPAP1	0.695005	0.741654
Hydroxysteroid dehydrogenase-like protein 2	HSDL2	0.755086	1.11016
Low-density lipoprotein receptor-related protein 11	LRP11	0.935865	-2.25774
CCA tRNA nucleotidyltransferase 1, mitochondrial	TRNT1	1.00615	-0.676317
Atlastin-3	ATL3	0.0648926	-0.0632648
Cleavage and polyadenylation specificity factor subunit 1	CPSF1	0.0644927	-0.030803
Mitochondrial intermediate peptidase	MIPEP	0.456726	0.436502
Hepatocyte growth factor;Hepatocyte growth factor alpha chain;Hepatocyte growth factor beta chain	HGF	1.6125	-2.23821
Leucine-rich repeat-containing protein 40	LRRC40	1.05468	0.761642
Sterile alpha motif domain-containing protein 9	SAMD9	0.711717	0.39638
Serine/threonine-protein phosphatase 1 regulatory subunit 10	PPP1R10	0.595541	-0.206737
RNA polymerase-associated protein CTR9 homolog	CTR9	0.164404	-0.1081
Laminin subunit alpha-3	LAMA3	0.757119	-1.81737
Unconventional myosin-Ic	MYO1C	0.0180281	0.0195173
Exportin-5	XPO5	1.09428	-0.592971
Cell division cycle and apoptosis regulator protein 1	CCAR1	0.278504	-0.5129
Sialate O-acetylesterase	SIAE	0.909931	-1.54056
Triple functional domain protein	TRIO	0.324264	-0.337969
Protein ELYS	AHCTF1	0.33281	-0.160147
Protein SCAF11	SCAF11	1.56829	-1.16535
Metallothionein-2;Metallothionein-1X;Metallothionein-1G	MT2A;MT1X;MT1G	0.457551	2.61445
Macrophage migration inhibitory factor	MIF	0.647603	-0.175762
60S ribosomal protein L29	RPL29	0.291472	0.46202
Small EDRK-rich factor 2	SERF2	0.293596	0.234766
Multiple coagulation factor deficiency protein 2	MCFD2	1.12661	1.55458
CD99 antigen	CD99	1.08158	0.316238
E3 ubiquitin-protein ligase RBX1;E3 ubiquitin-protein ligase RBX1, N-terminally processed	RBX1	0.574288	0.995941
Syndecan-1	SDC1	0.535852	-1.67856
Costars family protein ABRACL	ABRACL	1.86335	0.537054
U6 snRNA-associated Sm-like protein LSm2	LSM2	0.55872	1.03328
Protein BRICK1	BRK1	0.0077169	0.00365384
Glutaredoxin-related protein 5, mitochondrial	GLRX5	0.322668	0.192432
Lysosome-associated membrane glycoprotein 1	LAMP1	0.989121	-2.69303
Centrosomal protein of 290 kDa	CEP290	3.47588	6.08938
Charged multivesicular body protein 5	CHMP5	2.01678	0.93816
Proteolipid protein 2	PLP2	1.53801	1.9026
Serine/arginine-rich splicing factor 11	SRSF11	0.46505	0.243882
ADP-ribosylation factor-like protein 2-binding protein	ARL2BP	1.55757	1.67986
Putative peptidyl-tRNA hydrolase PTRHD1	PTRHD1	0.122945	-0.11434
Exosome complex component RRP45	EXOSC9	0.408702	0.671528
Molybdopterin synthase sulfur carrier subunit	MOCS2	3.07055	-2.71074
Proteasome inhibitor PI31 subunit	PSMF1	0.628521	1.78061
U2 snRNP-associated SURP motif-containing protein	U2SURP	0.214603	-0.551568
Proteasome subunit beta type-9	PSMB9	0.688	0.285664
Death-associated protein 1	DAP	0.845353	0.333826
Serine/arginine-rich splicing factor 5	SRSF5	0.0948716	0.131809
Ribulose-phosphate 3-epimerase	RPE	0.579082	1.11176
5(3)-deoxyribonucleotidase, cytosolic type	NT5C	0.420465	-0.822656
Eukaryotic translation elongation factor 1 epsilon-1	EEF1E1	1.4304	1.7971
Granulocyte-macrophage colony-stimulating factor	CSF2	1.92993	1.12356
Ribonuclease UK114	HRSP12	0.0644801	-0.0226421
Monocarboxylate transporter 4	SLC16A3	0.352559	0.532462
Activating signal cointegrator 1 complex subunit 2	ASCC2	0.144114	0.0843093
Coiled-coil domain-containing protein 12	CCDC12	3.26123	-1.81054
Nuclear pore glycoprotein p62	NUP62	1.6298	0.896924
High mobility group protein HMGI-C	HMGA2	0.848412	0.142065
Mitochondrial import inner membrane translocase subunit Tim8 B	TIMM8B	2.7237	1.14165
Myelin expression factor 2	MYEF2	1.06786	2.10048
Proteasome subunit beta type-10	PSMB10	0.534202	0.596423
Mitochondrial fission 1 protein	FIS1	0.889894	0.695745
Synaptosomal-associated protein 23	SNAP23	0.448954	-0.300634
NHL repeat-containing protein 3	NHLRC3	1.82531	-1.96291
Membrane cofactor protein	CD46	0.453007	-0.436157
Partner of Y14 and mago	WIBG	0.0810109	-0.0402209
Epidermal growth factor receptor	EGFR	2.63123	-2.19347
NADH dehydrogenase [ubiquinone] iron-sulfur protein 6, mitochondrial	NDUFS6	1.43275	1.05341
Neuronal growth regulator 1	NEGR1	1.81088	-1.02152
Uncharacterized protein C4orf36	C4orf36	0.737538	0.827388
Leucine-rich repeat-containing protein 20	LRRC20	1.15528	0.437269
Cyclin-dependent kinase inhibitor 1B	CDKN1B	0.464399	-0.241368
Thioredoxin domain-containing protein 15	TXNDC15	2.0222	-1.03002
Neutrophil gelatinase-associated lipocalin	LCN2	1.25276	0.953293
Golgi SNAP receptor complex member 2	GOSR2	0.553327	0.525869
Transmembrane emp24 domain-containing protein 7	TMED7	1.37598	-0.584975
UDP-glucuronic acid decarboxylase 1	UXS1	0.999326	0.942158
Reticulocalbin-2	RCN2	0.0867872	0.0394484
Succinyl-CoA ligase [ADP/GDP-forming] subunit alpha, mitochondrial	SUCLG1	2.17347	1.09732
TBC1 domain family member 10B	TBC1D10B	0.746112	0.449422
Cholinesterase	BCHE	1.82435	-4.01889
Copper homeostasis protein cutC homolog	CUTC	1.44568	0.721465
Segment polarity protein dishevelled homolog DVL-2	DVL2	1.22849	0.343517
Hydroxymethylglutaryl-CoA lyase, mitochondrial	HMGCL	3.60126	1.04024
Exosome complex component RRP46	EXOSC5	1.12108	1.11096
Beta-galactosidase	GLB1	2.30526	-2.63322
PDZ and LIM domain protein 2	PDLIM2	0.90506	0.656225
Translation initiation factor eIF-2B subunit beta	EIF2B2	1.02843	0.628025
Bcl-2-like protein 13	BCL2L13	1.88731	-1.94678
pre-mRNA 3 end processing protein WDR33	WDR33	0.0878463	0.0988948
Ribose-5-phosphate isomerase	RPIA	0.593408	1.25459
Cyclin-K	CCNK	0.794829	0.471478
Phospholysine phosphohistidine inorganic pyrophosphate phosphatase	LHPP	0.610346	-0.248379
Calmodulin-like protein 5	CALML5	0.584867	-1.84381
Osteoclast-stimulating factor 1	OSTF1	1.13639	-0.900324
Putative deoxyribonuclease TATDN1	TATDN1	0.433995	-0.489349
Spindlin-1	SPIN1	0.327802	0.452529
UPF0609 protein C4orf27	C4orf27	2.36369	1.31987
G patch domain-containing protein 11	GPATCH11	2.52103	1.54253
C1GALT1-specific chaperone 1	C1GALT1C1	0.568724	0.656428
Ornithine aminotransferase, mitochondrial;Ornithine aminotransferase, hepatic form;Ornithine aminotransferase, renal form	OAT	0.178834	0.222301
N-alpha-acetyltransferase 20	NAA20	0.332571	-0.184043
Tumor necrosis factor receptor superfamily member 6	FAS	0.846273	1.21277
Secernin-2	SCRN2	0.178459	0.127054
Nectin-3	PVRL3	1.29563	-1.02525
Protein TSSC1	TSSC1	1.97844	0.863945
Paraneoplastic antigen Ma2	PNMA2	0.212555	-0.0777702
Insulin-like growth factor-binding protein 2	IGFBP2	0.0157453	0.0158145
MIF4G domain-containing protein	MIF4GD	0.0128063	0.0140553
RNA polymerase-associated protein RTF1 homolog	RTF1	0.41594	0.217103
SH2 domain-containing protein 4A	SH2D4A	0.829208	0.830195
GA-binding protein alpha chain	GABPA	0.0257453	-0.0261618
Protein farnesyltransferase/geranylgeranyltransferase type-1 subunit alpha	FNTA	0.762587	-0.405937
LEM domain-containing protein 2	LEMD2	1.09193	0.889684
Protein S100-A9	S100A9	0.377598	-1.96988
UPF0489 protein C5orf22	C5orf22	1.9968	-2.4353
Protein SAAL1	SAAL1	0.166953	-0.0906754
E3 ubiquitin-protein ligase RING1	RING1	0.495661	0.148515
Ketohexokinase	KHK	0.484968	-0.398698
Negative elongation factor A	NELFA	2.04011	0.768761
Tyrosine-protein kinase BAZ1B	BAZ1B	1.76626	2.44878
Sedoheptulokinase	SHPK	0.700047	0.307377
Protein FRG1	FRG1	0.838874	0.717837
BRISC and BRCA1-A complex member 1	BABAM1	0.377239	0.515676
Sepiapterin reductase	SPR	1.17226	-0.748875
Sorting nexin-9	SNX9	0.487946	0.212203
Integrin alpha-2	ITGA2	1.55954	1.62838
Seizure 6-like protein 2	SEZ6L2	2.90619	-0.898998
Autophagy-related protein 16-1	ATG16L1	0.588344	1.54588
Kanadaptin	SLC4A1AP	0.822572	0.644531
Deoxyhypusine synthase	DHPS	0.764676	-0.397118
WW domain-binding protein 4	WBP4	0.0833136	0.0940278
Mortality factor 4-like protein 2	MORF4L2	0.449521	-0.280336
Chloride channel CLIC-like protein 1	CLCC1	0.227184	0.100492
Leucine-rich repeat transmembrane protein FLRT2	FLRT2	2.14956	-0.822654
Alpha-N-acetylgalactosaminidase	NAGA	2.0249	-1.56482
Pericentriolar material 1 protein	PCM1	1.94268	1.41006
Hematopoietic lineage cell-specific protein	HCLS1	0.00217607	-0.0034682
Kinetochore-associated protein NSL1 homolog	NSL1	0.930928	-1.03508
Neuroligin-2	NLGN2	0.598185	-0.531632
Protein kinase C and casein kinase substrate in neurons protein 3	PACSIN3	0.157407	0.323095
Sorting nexin-18	SNX18	0.570992	0.604909
Tyrosine-protein kinase receptor Tie-1	TIE1	1.6958	1.69535
N-acetylgalactosamine-6-sulfatase	GALNS	2.89877	-3.85133
Heme oxygenase 1	HMOX1	0.763604	0.485509
Ribonucleoprotein PTB-binding 1	RAVER1	1.66396	-1.27062
Bifunctional ATP-dependent dihydroxyacetone kinase/FAD-AMP lyase (cyclizing);ATP-dependent dihydroxyacetone kinase;FAD-AMP lyase (cyclizing)	DAK	0.475183	-0.11396
Uncharacterized protein C17orf85	C17orf85	0.668763	0.712943
Interleukin-7 receptor subunit alpha	IL7R	0.640023	-0.368015
Mitochondrial import receptor subunit TOM34	TOMM34	0.204976	0.307354
Dihydrofolate reductase	DHFR	0.204127	0.320452
Glutaminase kidney isoform, mitochondrial	GLS	0.346698	0.208213
WD repeat-containing protein 61;WD repeat-containing protein 61, N-terminally processed	WDR61	2.13701	-1.1892
Sister chromatid cohesion protein PDS5 homolog B	PDS5B	2.05189	1.62323
NHL repeat-containing protein 2	NHLRC2	0.475482	0.320541
Hyaluronan and proteoglycan link protein 3	HAPLN3	0.97967	-0.612902
Putative sodium-coupled neutral amino acid transporter 10	SLC38A10	0.580667	-0.293048
Inner centromere protein	INCENP	0.653814	-0.232838
Oxidation resistance protein 1	OXR1	0.597232	-0.11415
Protein CASC3	CASC3	0.0624385	0.0582091
Glycosaminoglycan xylosylkinase	FAM20B	1.58705	-2.24511
Nuclear factor 1 C-type	NFIC	1.27017	-0.728605
Protein MB21D2	MB21D2	1.00908	0.327272
Cell division cycle protein 16 homolog	CDC16	0.303696	-0.380068
TBC1 domain family member 5	TBC1D5	1.23874	0.392786
FERM, RhoGEF and pleckstrin domain-containing protein 1	FARP1	0.954714	1.26611
Wings apart-like protein homolog	WAPAL	2.77361	1.53476
Vacuolar protein sorting-associated protein 4B	VPS4B	0.031522	0.0158634
Rab11 family-interacting protein 5	RAB11FIP5	0.121384	-0.260874
Cadherin-4	CDH4	0.691036	-1.85906
Carboxypeptidase D	CPD	2.27416	-0.927383
Transmembrane emp24 domain-containing protein 4	TMED4	0.62448	-0.757341
Paired amphipathic helix protein Sin3a	SIN3A	0.350502	-0.391336
Protein phosphatase 1 regulatory subunit 21	PPP1R21	0.759646	-0.77551
Constitutive coactivator of PPAR-gamma-like protein 1	FAM120A	0.359203	0.70289
Protein asunder homolog	ASUN	0.0729663	-0.14367
Replication factor C subunit 1	RFC1	2.455	0.733156
RUN and FYVE domain-containing protein 1	RUFY1	0.535054	-0.254908
Focal adhesion kinase 1	PTK2	0.169902	0.220414
Ceroid-lipofuscinosis neuronal protein 5	CLN5	1.48788	-1.45496
Ephrin type-B receptor 4	EPHB4	2.9272	-2.8002
Xyloside xylosyltransferase 1	XXYLT1	0.927822	-1.0107
Neurogenic locus notch homolog protein 2;Notch 2 extracellular truncation;Notch 2 intracellular domain	NOTCH2	0.920834	-1.72238
Zinc finger protein 638	ZNF638	0.205976	0.337598
Protein virilizer homolog	KIAA1429	0.493055	-0.482588
Cytoplasmic dynein 2 heavy chain 1	DYNC2H1	1.13267	0.562478
[truncated: 68 more rows]

## Sheet: WT-KO #2
Protein names	Gene names	-Log Student's T-test p-value ANTXR1-KO_WT	Student's T-test Difference ANTXR1-KO_WT
1-phosphatidylinositol 4,5-bisphosphate phosphodiesterase beta-3	PLCB3	0.789677	-0.204494
1-phosphatidylinositol 4,5-bisphosphate phosphodiesterase gamma-1	PLCG1	0.249952	0.137026
1,2-dihydroxy-3-keto-5-methylthiopentene dioxygenase	ADI1	1.04051	-0.335708
1,4-alpha-glucan-branching enzyme	GBE1	0.971112	0.263529
10 kDa heat shock protein, mitochondrial	HSPE1	0.8101	0.206008
116 kDa U5 small nuclear ribonucleoprotein component	EFTUD2	1.66452	0.262739
14 kDa phosphohistidine phosphatase	PHPT1	0.933243	0.359914
14-3-3 protein beta/alpha	YWHAB	0.215755	0.143288
14-3-3 protein epsilon	YWHAE	0.95379	0.150421
14-3-3 protein eta	YWHAH	0.198004	0.0746129
14-3-3 protein gamma	YWHAG	0.882492	0.273807
14-3-3 protein theta	YWHAQ	2.31579	0.496007
14-3-3 protein zeta/delta	YWHAZ	2.8656	0.489442
2-oxoglutarate dehydrogenase, mitochondrial	OGDH	0.315916	-1.22386
26S protease regulatory subunit 10B	PSMC6	1.00715	0.120281
26S protease regulatory subunit 4	PSMC1	0.415634	0.214605
26S protease regulatory subunit 6A	PSMC3	1.96064	0.138924
26S protease regulatory subunit 6B	PSMC4	1.20473	0.282507
26S protease regulatory subunit 7	PSMC2	0.177174	0.0433877
26S protease regulatory subunit 8	PSMC5	0.121168	0.0506535
26S proteasome non-ATPase regulatory subunit 1	PSMD1	0.643797	0.187008
26S proteasome non-ATPase regulatory subunit 10	PSMD10	5.96816	4.85914
26S proteasome non-ATPase regulatory subunit 11	PSMD11	2.00215	0.261531
26S proteasome non-ATPase regulatory subunit 12	PSMD12	2.16953	2.79493
26S proteasome non-ATPase regulatory subunit 13	PSMD13	2.07188	0.490481
26S proteasome non-ATPase regulatory subunit 14	PSMD14	0.892152	0.514791
26S proteasome non-ATPase regulatory subunit 2	PSMD2	1.16463	0.286135
26S proteasome non-ATPase regulatory subunit 3	PSMD3	0.825474	0.391595
26S proteasome non-ATPase regulatory subunit 4	PSMD4	0.287176	-0.200501
26S proteasome non-ATPase regulatory subunit 5	PSMD5	1.19453	0.312494
26S proteasome non-ATPase regulatory subunit 6	PSMD6	0.770934	0.19704
26S proteasome non-ATPase regulatory subunit 7	PSMD7	0.244169	0.113587
26S proteasome non-ATPase regulatory subunit 8	PSMD8	2.5766	1.75251
26S proteasome non-ATPase regulatory subunit 9	PSMD9	1.65464	0.332247
28 kDa heat- and acid-stable phosphoprotein	PDAP1	1.06382	0.380704
3-hydroxyacyl-CoA dehydrogenase type-2	HSD17B10	0.242044	0.164387
3-hydroxyisobutyrate dehydrogenase, mitochondrial	HIBADH	0.210549	-0.164483
3-hydroxyisobutyryl-CoA hydrolase, mitochondrial	HIBCH	2.64292	-1.86558
3-ketoacyl-CoA thiolase, mitochondrial	ACAA2	1.04027	0.780245
3(2),5-bisphosphate nucleotidase 1	BPNT1	1.22607	0.226166
39S ribosomal protein L12, mitochondrial	MRPL12	0.749074	1.91648
4-trimethylaminobutyraldehyde dehydrogenase	ALDH9A1	1.0148	0.375765
40S ribosomal protein S10	RPS10	1.13289	0.308969
40S ribosomal protein S11	RPS11	1.5935	0.198792
40S ribosomal protein S12	RPS12	2.18517	0.419066
40S ribosomal protein S13	RPS13	0.00296017	0.0013237
40S ribosomal protein S14	RPS14	0.627572	0.0908979
40S ribosomal protein S15	RPS15	0.312199	0.732707
40S ribosomal protein S15a	RPS15A	0.427969	0.745049
40S ribosomal protein S16	RPS16	0.163146	0.0424188
40S ribosomal protein S17	RPS17	0.136269	0.0794309
40S ribosomal protein S18	RPS18	0.185352	-0.0615482
40S ribosomal protein S19	RPS19	0.986184	-0.272507
40S ribosomal protein S2	RPS2	0.611712	0.0954488
40S ribosomal protein S20	RPS20	0.189124	0.0854804
40S ribosomal protein S21	RPS21	3.58028	0.715328
40S ribosomal protein S23	RPS23	0.889873	0.218021
40S ribosomal protein S24	RPS24	1.06347	0.375325
40S ribosomal protein S25	RPS25	0.456801	1.83822
40S ribosomal protein S26	RPS26	0.171528	0.122315
40S ribosomal protein S27	RPS27	0.149898	0.0842431
40S ribosomal protein S28	RPS28	3.51911	0.721432
40S ribosomal protein S3	RPS3	0.16514	0.0484969
40S ribosomal protein S30	FAU	3.29959	2.77856
40S ribosomal protein S3a	RPS3A	0.557145	0.0830523
40S ribosomal protein S4, X isoform	RPS4X	0.287776	0.125168
40S ribosomal protein S5	RPS5	0.106256	0.0618833
40S ribosomal protein S6	RPS6	0.119124	-0.114302
40S ribosomal protein S7	RPS7	0.109915	-0.068325
40S ribosomal protein S8	RPS8	0.186125	0.0528151
40S ribosomal protein S9	RPS9	1.7032	0.325034
40S ribosomal protein SA	RPSA	1.40173	0.158935
45 kDa calcium-binding protein	SDF4	1.76826	-0.363706
4F2 cell-surface antigen heavy chain	SLC3A2	0.45287	-0.220884
5-3 exoribonuclease 2	XRN2	0.248663	-0.479298
5-nucleotidase	NT5E	2.97823	-0.647134
5-nucleotidase domain-containing protein 1	NT5DC1	1.27685	0.350061
5(3)-deoxyribonucleotidase, cytosolic type	NT5C	0.626556	-0.614724
6-phosphogluconate dehydrogenase, decarboxylating	PGD	2.40524	0.460979
6-phosphogluconolactonase	PGLS	0.1707	-0.0389856
60 kDa heat shock protein, mitochondrial	HSPD1	0.798742	-0.198911
60 kDa SS-A/Ro ribonucleoprotein	TROVE2	0.546533	0.262239
60S acidic ribosomal protein P0	RPLP0	1.30436	0.400776
60S acidic ribosomal protein P1	RPLP1	0.697644	0.397069
60S acidic ribosomal protein P2	RPLP2	1.34603	0.404734
60S ribosomal protein L10	RPL10	0.307488	-0.275292
60S ribosomal protein L10a	RPL10A	1.91858	0.670184
60S ribosomal protein L11	RPL11	1.47169	-0.303417
60S ribosomal protein L12	RPL12	1.1423	0.328909
60S ribosomal protein L13	RPL13	0.34197	-0.15081
60S ribosomal protein L13a	RPL13A	0.999798	0.243633
60S ribosomal protein L14	RPL14	1.34594	-0.138756
60S ribosomal protein L15	RPL15	0.262124	0.105735
60S ribosomal protein L17	RPL17	0.21306	-0.0975844
60S ribosomal protein L18	RPL18	0.675055	-0.265206
60S ribosomal protein L18a	RPL18A	0.173922	-0.115124
60S ribosomal protein L19	RPL19	0.0795362	0.0696239
60S ribosomal protein L21	RPL21	0.0766534	-0.115681
60S ribosomal protein L22	RPL22	3.11225	4.20518
60S ribosomal protein L23	RPL23	0.108377	-0.108407
60S ribosomal protein L23a	RPL23A	0.221671	0.108625
60S ribosomal protein L24	RPL24	0.572781	-0.17459
60S ribosomal protein L26	RPL26	0.772873	-0.276821
60S ribosomal protein L27	RPL27	0.284241	-0.064167
60S ribosomal protein L27a	RPL27A	1.27739	-0.214195
60S ribosomal protein L28	RPL28	0.302445	-0.0848471
60S ribosomal protein L29	RPL29	0.215635	0.130044
60S ribosomal protein L3	RPL3	0.183584	-0.0723216
60S ribosomal protein L30	RPL30	0.570154	0.303075
60S ribosomal protein L31	RPL31	0.462216	-0.279172
60S ribosomal protein L32	RPL32	0.033674	0.0197754
60S ribosomal protein L34	RPL34	0.84035	-0.14625
60S ribosomal protein L35	RPL35	0.430113	-1.14313
60S ribosomal protein L35a	RPL35A	0.637666	-1.10774
60S ribosomal protein L36	RPL36	0.885195	0.179502
60S ribosomal protein L36a	RPL36A	NaN	0
60S ribosomal protein L37a	RPL37A	1.2941	-0.332277
60S ribosomal protein L4	RPL4	0.0186424	0.00833066
60S ribosomal protein L5	RPL5	0.236007	-0.060873
60S ribosomal protein L6	RPL6	0.831678	0.298168
60S ribosomal protein L7	RPL7	0.157499	-0.0734666
60S ribosomal protein L7a	RPL7A	0.108181	0.025224
60S ribosomal protein L8	RPL8	0.713559	-0.198153
60S ribosomal protein L9	RPL9	0.34591	0.19438
78 kDa glucose-regulated protein	HSPA5	3.36275	-0.79596
7SK snRNA methylphosphate capping enzyme	MEPCE	0.344553	0.203732
A disintegrin and metalloproteinase with thrombospondin motifs 1	ADAMTS1	0.322179	-0.300069
A disintegrin and metalloproteinase with thrombospondin motifs 12	ADAMTS12	2.53946	-0.688073
A-kinase anchor protein 12	AKAP12	3.47488	1.43994
Abl interactor 1	ABI1	0.722689	0.481595
Acetyl-CoA acetyltransferase, cytosolic	ACAT2	4.15257	0.743203
Acetyl-CoA acetyltransferase, mitochondrial	ACAT1	1.00909	0.403827
Acetyl-coenzyme A synthetase, cytoplasmic	ACSS2	2.60777	1.98291
Acidic leucine-rich nuclear phosphoprotein 32 family member A	ANP32A	1.7096	0.477883
Acidic leucine-rich nuclear phosphoprotein 32 family member B	ANP32B	0.874306	0.0806147
Acidic leucine-rich nuclear phosphoprotein 32 family member E	ANP32E	3.62172	-2.63054
Aconitate hydratase, mitochondrial	ACO2	2.95098	0.308569
Actin-binding protein anillin	ANLN	2.0808	1.16203
Actin-like protein 6A	ACTL6A	0.218672	-0.0617002
Actin-related protein 10	ACTR10	1.41222	0.950965
Actin-related protein 2	ACTR2	0.489312	-0.0839729
Actin-related protein 2/3 complex subunit 1A	ARPC1A	1.65356	0.593887
Actin-related protein 2/3 complex subunit 1B	ARPC1B	3.73115	-0.263877
Actin-related protein 2/3 complex subunit 2	ARPC2	0.4207	0.141368
Actin-related protein 2/3 complex subunit 3	ARPC3	0.489958	0.193054
Actin-related protein 2/3 complex subunit 4	ARPC4	0.549921	-0.111137
Actin-related protein 2/3 complex subunit 5	ARPC5	0.148962	0.0812384
Actin-related protein 3	ACTR3	0.610439	0.132855
Actin, alpha skeletal muscle	ACTA1	0.0713043	-0.0540549
Actin, cytoplasmic 2	ACTG1	2.65084	-0.164233
Activated RNA polymerase II transcriptional coactivator p15	SUB1	0.255074	0.0884953
Activating signal cointegrator 1	TRIP4	NaN	0
Activator of 90 kDa heat shock protein ATPase homolog 1	AHSA1	2.47297	0.506768
Activity-dependent neuroprotector homeobox protein	ADNP	0.807889	0.353104
Acyl carrier protein, mitochondrial	NDUFAB1	1.03382	0.40109
Acyl-CoA-binding protein	DBI	2.15729	-0.345582
Acyl-coenzyme A thioesterase 1	ACOT1	2.34886	1.90866
Acyl-protein thioesterase 1	LYPLA1	0.963909	0.367532
Acyl-protein thioesterase 2	LYPLA2	0.696684	-0.150073
Acylamino-acid-releasing enzyme	APEH	1.70242	-0.35571
Acylphosphatase-1	ACYP1	3.35009	-2.82783
Acylpyruvase FAHD1, mitochondrial	FAHD1	NaN	0
ADAMTS-like protein 1	ADAMTSL1	1.24642	-0.211887
ADAMTS-like protein 5	ADAMTSL5	2.62109	-1.1934
Adapter molecule crk	CRK	0.0924834	0.0237223
Adaptin ear-binding coat-associated protein 2	NECAP2	0.962936	0.800987
Adenosine kinase	ADK	2.50924	0.503138
Adenosylhomocysteinase	AHCY	0.909656	-0.069636
Adenylate kinase 2, mitochondrial	AK2	1.83012	0.414815
Adenylate kinase isoenzyme 1	AK1	1.34818	-0.578159
Adenylosuccinate lyase	ADSL	2.58852	0.696213
Adenylosuccinate synthetase isozyme 2	ADSS	2.08468	0.385603
Adenylyl cyclase-associated protein 1	CAP1	3.97222	0.546164
Adenylyl cyclase-associated protein 2	CAP2	1.64583	0.318933
Adipocyte plasma membrane-associated protein	APMAP	0.917232	-0.302005
ADP-dependent glucokinase	ADPGK	0.669541	0.113127
ADP-ribose pyrophosphatase, mitochondrial	NUDT9	0.81013	0.180374
ADP-ribosyl cyclase/cyclic ADP-ribose hydrolase 2	BST1	0.690148	-0.589578
ADP-ribosylation factor 1	ARF1	0.213329	0.066899
ADP-ribosylation factor 4	ARF4	0.0691587	0.0410067
ADP-ribosylation factor GTPase-activating protein 1	ARFGAP1	2.69354	2.87884
ADP-ribosylation factor GTPase-activating protein 3	ARFGAP3	0.4293	0.207811
ADP-ribosylation factor-like protein 2-binding protein	ARL2BP	3.38385	1.29686
ADP-ribosylation factor-like protein 3	ARL3	0.459901	-0.0691783
ADP-ribosylation factor-like protein 6-interacting protein 1	ARL6IP1	2.8149	3.28372
ADP-sugar pyrophosphatase	NUDT5	2.13758	0.515595
ADP/ATP translocase 2	SLC25A5	0.488478	-0.887061
ADP/ATP translocase 3	SLC25A6	0.231399	-0.195841
Adrenodoxin, mitochondrial	FDX1	3.27891	1.83923
Afadin	MLLT4	3.27504	5.04951
Aflatoxin B1 aldehyde reductase member 2	AKR7A2	0.498186	-0.122768
Agrin	AGRN	4.7418	-0.914655
AH receptor-interacting protein	AIP	0.469875	0.129535
Alanine--tRNA ligase, cytoplasmic	AARS	1.8804	0.346268
Alcohol dehydrogenase [NADP(+)]	AKR1A1	1.78569	0.134847
Alcohol dehydrogenase class-3	ADH5	1.87631	0.497201
Aldehyde dehydrogenase family 16 member A1	ALDH16A1	1.95418	-0.877164
Aldo-keto reductase family 1 member C1	AKR1C1	2.02988	0.829144
Aldo-keto reductase family 1 member C2	AKR1C2	1.80037	0.864384
Aldo-keto reductase family 1 member C3	AKR1C3	2.34077	1.89207
Aldose 1-epimerase	GALM	2.64618	0.79347
Aldose reductase	AKR1B1	3.44927	0.847443
Alpha-(1,6)-fucosyltransferase	FUT8	0.454799	0.610819
Alpha-1-antitrypsin	SERPINA1	1.87514	-0.289345
Alpha-1,3-mannosyl-glycoprotein 2-beta-N-acetylglucosaminyltransferase	MGAT1	3.09751	-1.57744
Alpha-1,3-mannosyl-glycoprotein 4-beta-N-acetylglucosaminyltransferase B	MGAT4B	2.88126	-1.77854
Alpha-1,6-mannosyl-glycoprotein 2-beta-N-acetylglucosaminyltransferase	MGAT2	3.12705	-0.623053
Alpha-1,6-mannosylglycoprotein 6-beta-N-acetylglucosaminyltransferase A	MGAT5	4.94775	-2.0174
Alpha-2-macroglobulin receptor-associated protein	LRPAP1	0.6057	-0.78187
Alpha-actinin-1	ACTN1	2.92308	0.424752
Alpha-actinin-4	ACTN4	0.536093	0.088817
Alpha-adducin	ADD1	0.394992	-0.103975
Alpha-aminoadipic semialdehyde dehydrogenase	ALDH7A1	0.997622	0.480818
Alpha-centractin	ACTR1A	0.81543	-0.17297
Alpha-enolase	ENO1	3.80152	0.316373
Alpha-galactosidase A	GLA	3.86237	-1.19778
Alpha-ketoglutarate-dependent dioxygenase FTO	FTO	1.70896	0.452709
Alpha-mannosidase 2	MAN2A1	3.75234	-0.758079
Alpha-mannosidase 2x	MAN2A2	2.16358	-1.23224
Alpha-N-acetylgalactosaminidase	NAGA	2.12544	-0.570356
Alpha-N-acetylglucosaminidase	NAGLU	0.709899	-0.285906
Alpha-parvin	PARVA	2.14281	0.321501
Alpha-soluble NSF attachment protein	NAPA	1.66603	-0.356414
Alpha-synuclein	SNCA	0.0477749	-0.022618
Alpha-taxilin	TXLNA	0.798359	0.901496
Alpha/beta hydrolase domain-containing protein 11	ABHD11	1.30516	-0.531899
Alpha/beta hydrolase domain-containing protein 14A	ABHD14A	0.339804	-0.198832
Alpha/beta hydrolase domain-containing protein 14B	ABHD14B	2.10324	1.36081
Amidophosphoribosyltransferase	PPAT	0.683077	1.04479
Aminoacyl tRNA synthase complex-interacting multifunctional protein 1	AIMP1	3.10128	0.496106
Aminoacyl tRNA synthase complex-interacting multifunctional protein 2	AIMP2	0.322503	-0.0956141
Aminopeptidase B	RNPEP	0.549206	-0.0847187
Aminopeptidase N	ANPEP	3.66903	1.11522
Amyloid beta A4 protein	APP	4.99249	-1.01117
Amyloid-like protein 1	APLP1	4.20326	2.67482
Amyloid-like protein 2	APLP2	4.18439	-1.41827
Anamorsin	CIAPIN1	3.67799	1.07584
Angio-associated migratory cell protein	AAMP	0.467612	-0.488164
Angiogenin	ANG	1.31015	0.494919
Angiopoietin-related protein 2	ANGPTL2	4.38523	-2.43301
Ankycorbin	RAI14	0.414781	-0.286961
Annexin A1	ANXA1	3.71896	0.735788
Annexin A11	ANXA11	1.15721	0.546597
Annexin A2	ANXA2	4.82614	0.944803
Annexin A5	ANXA5	4.04258	0.761262
Annexin A6	ANXA6	0.493768	0.0698833
Annexin A7	ANXA7	0.914439	0.280689
Anthrax toxin receptor 1	ANTXR1	4.29786	-3.56366
Anthrax toxin receptor 2	ANTXR2	1.88252	-3.16618
Antigen KI-67	MKI67	1.39456	1.54009
AP-1 complex subunit beta-1	AP1B1	2.58927	0.462062
AP-1 complex subunit gamma-1	AP1G1	2.59607	0.785276
AP-1 complex subunit mu-1	AP1M1	3.10464	0.728992
AP-1 complex subunit sigma-1A	AP1S1	1.40078	0.942759
AP-2 complex subunit alpha-1	AP2A1	0.132909	0.0192254
AP-2 complex subunit alpha-2	AP2A2	1.35336	0.339012
AP-2 complex subunit beta	AP2B1	2.0959	0.259944
AP-2 complex subunit mu	AP2M1	0.0137372	0.00400543
AP-2 complex subunit sigma	AP2S1	0.0789169	0.0489082
AP-3 complex subunit beta-1	AP3B1	0.389967	0.246948
AP-3 complex subunit delta-1	AP3D1	0.330638	0.0575562
AP-3 complex subunit sigma-1	AP3S1	1.95392	-1.90222
AP2-associated protein kinase 1	AAK1	0.126388	-0.199837
Apoptosis inhibitor 5	API5	1.81004	0.314747
Apoptosis-inducing factor 1, mitochondrial	AIFM1	1.23105	0.332059
Apoptotic chromatin condensation inducer in the nucleus	ACIN1	0.881174	0.484386
Arf-GAP with coiled-coil, ANK repeat and PH domain-containing protein 1	ACAP1	7.51578	4.60657
Arfaptin-1	ARFIP1	3.37017	1.72816
Arginine--tRNA ligase, cytoplasmic	RARS	0.145886	-0.0286846
Argininosuccinate lyase	ASL	1.41006	-0.868863
Arpin	ARPIN	0.271778	-0.223671
Asparagine synthetase [glutamine-hydrolyzing]	ASNS	1.60901	1.31714
Asparagine--tRNA ligase, cytoplasmic	NARS	0.940306	0.223299
Aspartate aminotransferase, cytoplasmic	GOT1	1.4796	0.219145
Aspartate aminotransferase, mitochondrial	GOT2	4.15739	1.00978
Aspartate--tRNA ligase, cytoplasmic	DARS	0.274134	-0.0979029
Aspartyl aminopeptidase	DNPEP	0.340972	0.093509
Aspartyl/asparaginyl beta-hydroxylase	ASPH	2.98814	-0.845944
Astrocytic phosphoprotein PEA-15	PEA15	0.1301	0.0456765
AT-rich interactive domain-containing protein 1A	ARID1A	0.455934	0.25467
Ataxin-10	ATXN10	1.24702	0.274885
Ataxin-2-like protein	ATXN2L	0.998005	1.05896
Atlastin-3	ATL3	0.247435	0.117518
ATP synthase F(0) complex subunit B1, mitochondrial	ATP5F1	0.9579	-0.690526
ATP synthase subunit alpha, mitochondrial	ATP5A1	1.00857	-0.641855
ATP synthase subunit beta, mitochondrial	ATP5B	0.200962	0.068608
ATP synthase subunit d, mitochondrial	ATP5H	0.518756	-0.510174
ATP synthase subunit delta, mitochondrial	ATP5D	2.87351	3.56153
ATP synthase subunit gamma, mitochondrial	ATP5C1	0.249871	-0.330682
ATP-binding cassette sub-family E member 1	ABCE1	0.660053	0.240379
ATP-binding cassette sub-family F member 1	ABCF1	1.10841	1.81798
ATP-binding cassette sub-family F member 2	ABCF2	1.557	1.04978
ATP-citrate synthase	ACLY	3.38482	0.409815
ATP-dependent 6-phosphofructokinase, liver type	PFKL	0.684512	-0.221253
ATP-dependent 6-phosphofructokinase, platelet type	PFKP	0.973253	0.181909
ATP-dependent DNA helicase Q1	RECQL	0.269174	-0.0666434
ATP-dependent RNA helicase A	DHX9	0.0620009	0.0157738
ATP-dependent RNA helicase DDX1	DDX1	1.86492	0.226793
ATP-dependent RNA helicase DDX19A	DDX19A	1.60227	-0.572706
ATP-dependent RNA helicase DDX39A	DDX39A	2.22893	-1.86148
ATP-dependent RNA helicase DDX3X	DDX3X	1.58983	0.260594
ATP-dependent RNA helicase DDX42	DDX42	1.94452	0.503134
ATP-dependent RNA helicase DHX36	DHX36	NaN	0
ATPase ASNA1	ASNA1	0.264145	-0.126571
ATPase inhibitor, mitochondrial	ATPIF1	0.873153	2.9043
Attractin	ATRN	1.08688	-0.320221
Autophagy protein 5	ATG5	NaN	0
B-cell receptor-associated protein 31	BCAP31	1.43623	-0.362071
BAG family molecular chaperone regulator 2	BAG2	0.0656859	0.0228036
BAG family molecular chaperone regulator 3	BAG3	2.92691	0.466792
Band 4.1-like protein 2	EPB41L2	2.01201	0.403315
Barrier-to-autointegration factor	BANF1	0.0117092	0.00434748
Basal cell adhesion molecule	BCAM	0.433925	-0.112332
Basement membrane-specific heparan sulfate proteoglycan core protein	HSPG2	6.05175	-1.57068
Basic leucine zipper and W2 domain-containing protein 1	BZW1	0.204308	0.045784
Basic leucine zipper and W2 domain-containing protein 2	BZW2	1.05723	0.55643
Basigin	BSG	0.645611	0.177853
Bcl-2-associated transcription factor 1	BCLAF1	0.929399	-0.303539
Beta-1,3-galactosyl-O-glycosyl-glycoprotein beta-1,6-N-acetylglucosaminyltransferase	GCNT1	2.82485	-1.156
Beta-1,4-galactosyltransferase 1	B4GALT1	3.22123	-0.951085
Beta-1,4-galactosyltransferase 4	B4GALT4	3.04408	-0.957115
Beta-1,4-glucuronyltransferase 1	B4GAT1	2.73587	-1.34632
Beta-2-microglobulin	B2M	2.41295	-0.915857
Beta-galactosidase	GLB1	1.00728	-0.130699
Beta-hexosaminidase subunit alpha	HEXA	2.73012	0.751317
Beta-hexosaminidase subunit beta	HEXB	2.31804	-0.0287317
Beta-lactamase-like protein 2	LACTB2	2.71082	0.886742
Beta-mannosidase	MANBA	0.780962	-0.130968
Bifunctional 3-phosphoadenosine 5-phosphosulfate synthase 1	PAPSS1	1.28313	-0.630584
Bifunctional ATP-dependent dihydroxyacetone kinase/FAD-AMP lyase (cyclizing)	DAK	0.0677803	0.0512714
Bifunctional glutamate/proline--tRNA ligase	EPRS	1.6689	0.206429
Bifunctional heparan sulfate N-deacetylase/N-sulfotransferase 1	NDST1	0.535676	0.368191
Bifunctional purine biosynthesis protein PURH	ATIC	0.115154	-0.031587
Biorientation of chromosomes in cell division protein 1-like 1	BOD1L1	NaN	0
Biotinidase	BTD	3.606	-1.21538
Bis(5-nucleosyl)-tetraphosphatase [asymmetrical]	NUDT2	0.778573	0.388903
Bleomycin hydrolase	BLMH	3.09634	1.19523
BolA-like protein 2	BOLA2	0.461321	-0.135192
Bone morphogenetic protein 1	BMP1	2.51673	-0.668257
Brain acid soluble protein 1	BASP1	2.78691	0.837079
Branched-chain-amino-acid aminotransferase, cytosolic	BCAT1	2.61138	0.8853
Branched-chain-amino-acid aminotransferase, mitochondrial	BCAT2	0.220456	-0.0766099
BRCA1-A complex subunit BRE	BRE	1.52692	1.97025
BRCA2 and CDKN1A-interacting protein	BCCIP	2.20848	0.434936
Breast cancer anti-estrogen resistance protein 1	BCAR1	0.422901	0.367446
BRISC complex subunit Abro1	FAM175B	1.26208	0.743339
BRO1 domain-containing protein BROX	BROX	0.876183	0.304612
Bromodomain-containing protein 4	BRD4	1.40761	-1.2681
BUB3-interacting and GLEBS motif-containing protein ZNF207	ZNF207	0.278238	0.053311
C-1-tetrahydrofolate synthase, cytoplasmic	MTHFD1	0.204113	0.0969206
C-Jun-amino-terminal kinase-interacting protein 4	SPAG9	2.71331	0.448073
C-Myc-binding protein	MYCBP	3.22186	2.17213
C-type lectin domain family 11 member A	CLEC11A	4.19304	-0.820121
C-type mannose receptor 2	MRC2	3.34426	-0.840675
C-X-C motif chemokine 10	CXCL10	3.32492	-2.1053
C-X-C motif chemokine 3	CXCL3	4.34545	1.87053
C1GALT1-specific chaperone 1	C1GALT1C1	3.43838	-2.06373
CAAX prenyl protease 1 homolog	ZMPSTE24	NaN	0
CAD protein	CAD	0.709576	0.231628
Cadherin-2	CDH2	2.57497	-0.235549
Cadherin-4	CDH4	0.665829	0.187103
Cadherin-6	CDH6	4.63658	-1.21606
Cadherin-like and PC-esterase domain-containing protein 1	CPED1	0.743519	-0.354051
Calcineurin subunit B type 1	PPP3R1	2.38299	0.511642
Calcium homeostasis endoplasmic reticulum protein	CHERP	0.228803	0.520169
Calcium-binding protein 39	CAB39	0.0466658	0.0168495
Calcium-regulated heat stable protein 1	CARHSP1	0.130312	0.199324
Calcyclin-binding protein	CACYBP	1.81117	0.277689
Caldesmon	CALD1	1.28621	0.267174
Calmodulin-like protein 5	CALML5	0.609309	1.66895
Calnexin	CANX	0.635814	-0.251588
Calpain small subunit 1	CAPNS1	2.59363	0.536676
Calpain-1 catalytic subunit	CAPN1	0.274761	0.0435823
Calpain-2 catalytic subunit	CAPN2	1.32992	0.467784
Calpastatin	CAST	0.117506	-0.0485738
Calponin-2	CNN2	1.76871	0.415284
Calponin-3	CNN3	1.09302	0.293128
Calreticulin	CALR	1.25985	-0.198522
Calsyntenin-1	CLSTN1	3.072	-0.554927
Calsyntenin-3	CLSTN3	2.1397	0.416766
Calumenin	CALU	4.31938	-0.378068
cAMP-dependent protein kinase catalytic subunit alpha	PRKACA	0.0936152	-0.018851
cAMP-dependent protein kinase type I-alpha regulatory subunit	PRKAR1A	0.0835404	-0.0243632
cAMP-dependent protein kinase type II-alpha regulatory subunit	PRKAR2A	4.20066	0.655348
CAP-Gly domain-containing linker protein 1	CLIP1	2.01628	0.271256
Caprin-1	CAPRIN1	1.22725	0.424594
Carbohydrate sulfotransferase 14	CHST14	1.37163	-0.455081
Carbohydrate sulfotransferase 7	CHST7	0.545408	-0.732237
Carbonyl reductase [NADPH] 1	CBR1	1.6628	0.481252
Carbonyl reductase [NADPH] 3	CBR3	0.43942	0.123888
Carboxymethylenebutenolidase homolog	CMBL	2.56115	2.1512
Carboxypeptidase A4	CPA4	0.0176848	-0.00379499
Carboxypeptidase D	CPD	2.03154	-1.0137
Carboxypeptidase E	CPE	0.704979	0.818954
Carboxypeptidase Z	CPZ	0.769835	-0.842918
Carnitine O-acetyltransferase	CRAT	1.8518	-1.71151
Cartilage-associated protein	CRTAP	2.31792	-0.432502
Casein kinase II subunit alpha 3	CSNK2A3	1.35113	-0.560965
Caspase-3	CASP3	0.934559	1.06189
Catalase	CAT	2.3771	0.485962
Catechol O-methyltransferase	COMT	1.36607	-0.484211
Catenin alpha-1	CTNNA1	1.07556	0.243622
Catenin alpha-2	CTNNA2	0.0658176	-0.1525
Catenin beta-1	CTNNB1	3.39691	0.763353
Catenin delta-1	CTNND1	0.233826	0.233018
Cathepsin B	CTSB	3.76346	-1.02824
Cathepsin D	CTSD	2.92769	-0.824195
Cathepsin L1	CTSL	3.45863	-1.3561
Cathepsin Z	CTSZ	2.04757	-0.215483
Cation-independent mannose-6-phosphate receptor	IGF2R	4.15781	-0.954961
Caveolin-1	CAV1	0.306485	0.143021
CCA tRNA nucleotidyltransferase 1, mitochondrial	TRNT1	1.36476	-0.582449
CCR4-NOT transcription complex subunit 1	CNOT1	1.83503	1.05001
CD109 antigen	CD109	3.12266	-0.498638
CD151 antigen	CD151	0.391452	-0.209829
CD166 antigen	ALCAM	4.42995	-0.684567
CD2-associated protein	CD2AP	2.60468	-2.08721
CD44 antigen	CD44	0.191291	0.0548496
CD59 glycoprotein	CD59	1.74034	-0.455846
CD63 antigen	CD63	1.67644	-0.844189
CD81 antigen	CD81	0.138042	0.417624
CD82 antigen	CD82	2.37545	2.6105
CD9 antigen	CD9	0.0122949	0.00665983
CD97 antigen	CD97	1.22388	-0.769698
CD99 antigen	CD99	1.01143	-0.302092
Cdc42-interacting protein 4	TRIP10	0.0463712	0.0390549
Cell adhesion molecule 1	CADM1	0.992153	-0.365265
Cell adhesion molecule 4	CADM4	1.26911	-1.11859
Cell cycle and apoptosis regulator protein 2	CCAR2	0.244023	0.0979182
Cell division control protein 42 homolog	CDC42	1.49451	0.473924
Cell division cycle 5-like protein	CDC5L	NaN	0
Cell division cycle and apoptosis regulator protein 1	CCAR1	1.13664	0.17485
Cell growth regulator with EF hand domain protein 1	CGREF1	3.48152	-4.72718
Cell migration-inducing and hyaluronan-binding protein	CEMIP	3.54864	-3.16812
Cellular tumor antigen p53	TP53	0.406916	-0.911273
Centrosomal protein of 290 kDa	CEP290	0.233184	1.00952
Ceramide glucosyltransferase	UGCG	1.91748	-1.73063
Ceroid-lipofuscinosis neuronal protein 5	CLN5	0.25954	-0.0996704
cGMP-specific 3,5-cyclic phosphodiesterase	PDE5A	1.04779	-0.497
Charged multivesicular body protein 1a	CHMP1A	2.13734	2.52745
Charged multivesicular body protein 3	CHMP3	NaN	0
Charged multivesicular body protein 4b	CHMP4B	2.08094	-0.663401
Charged multivesicular body protein 5	CHMP5	0.053738	0.120962
Chitinase domain-containing protein 1	CHID1	1.36764	-0.323106
Chloride intracellular channel protein 1	CLIC1	0.57564	0.0925484
Chloride intracellular channel protein 4	CLIC4	0.81516	0.222073
Choline-phosphate cytidylyltransferase A	PCYT1A	0.0171673	-0.011212
Cholinesterase	BCHE	2.19326	-1.00777
Chondroitin sulfate proteoglycan 4	CSPG4	2.99321	-0.273347
Chondroitin sulfate synthase 2	CHPF	2.59602	-1.39694
Chordin-like protein 1	CHRDL1	4.22743	2.05357
Choriogonadotropin subunit beta variant 2	CGB2	NaN	0
Chromatin assembly factor 1 subunit B	CHAF1B	0.270959	-0.231523
Chromobox protein homolog 1	CBX1	2.89554	0.652846
Chromobox protein homolog 3	CBX3	0.567637	0.991195
Chromobox protein homolog 5	CBX5	0.379973	-0.19864
Chromodomain-helicase-DNA-binding protein 4	CHD4	0.450236	0.155496
Citrate synthase, mitochondrial	CS	0.861782	0.332816
Clathrin heavy chain 1	CLTC	1.02964	0.0999355
Clathrin heavy chain 2	CLTCL1	1.66783	-0.326296
Clathrin interactor 1	CLINT1	1.36491	0.145458
Clathrin light chain A	CLTA	1.07507	0.51541
Clathrin light chain B	CLTB	1.43426	-0.316509
Claudin-11	CLDN11	0.221869	0.0899328
Cleavage and polyadenylation specificity factor subunit 5	NUDT21	0.89102	0.206873
Cleavage and polyadenylation specificity factor subunit 6	CPSF6	0.0333561	-0.0182145
Cleavage and polyadenylation specificity factor subunit 7	CPSF7	1.59857	0.262931
Cleavage stimulation factor subunit 1	CSTF1	1.20336	0.299237
Cleavage stimulation factor subunit 2	CSTF2	1.71024	0.436749
Cleavage stimulation factor subunit 3	CSTF3	0.499074	0.153645
CLIP-associating protein 1	CLASP1	0.194912	0.049593
Clustered mitochondria protein homolog	CLUH	NaN	0
Clusterin	CLU	1.53159	-0.220105
Coactosin-like protein	COTL1	4.99754	1.53438
Coatomer subunit alpha	COPA	0.862681	0.101304
Coatomer subunit beta	COPB1	2.14895	0.313992
Coatomer subunit beta	COPB2	1.79547	0.183167
Coatomer subunit delta	ARCN1	2.28459	0.547963
Coatomer subunit epsilon	COPE	1.88969	0.432849
Coatomer subunit gamma-1	COPG1	1.39807	0.330787
Coatomer subunit gamma-2	COPG2	0.221086	0.219521
Coatomer subunit zeta-1	COPZ1	0.0483261	-0.0882969
Cofilin-1	CFL1	1.30573	0.0955175
Cofilin-2	CFL2	2.01627	0.575141
Cohesin subunit SA-2	STAG2	1.53243	0.67647
Coiled-coil domain-containing protein 124	CCDC124	1.22781	0.353169
Coiled-coil domain-containing protein 25	CCDC25	3.54397	0.970594
Coiled-coil domain-containing protein 58	CCDC58	0.333354	-1.04583
Coiled-coil domain-containing protein 80	CCDC80	4.22066	-1.43612
Cold shock domain-containing protein E1	CSDE1	0.109147	-0.17272
Cold-inducible RNA-binding protein	CIRBP	0.74043	0.18761
Collagen alpha-1(I) chain	COL1A1	1.83208	-0.262524
Collagen alpha-1(III) chain	COL3A1	3.94155	-1.7539
Collagen alpha-1(IV) chain	COL4A1	1.0765	-0.218372
Collagen alpha-1(V) chain	COL5A1	2.82836	-2.4773
Collagen alpha-1(VI) chain	COL6A1	2.97965	-0.259312
Collagen alpha-1(VII) chain	COL7A1	2.07692	-4.5552
Collagen alpha-1(VIII) chain	COL8A1	NaN	0
Collagen alpha-1(XII) chain	COL12A1	3.02047	0.276648
Collagen alpha-1(XV) chain	COL15A1	0.671163	-0.734621
Collagen alpha-1(XVI) chain	COL16A1	2.13037	-2.54522
Collagen alpha-2(I) chain	COL1A2	4.3265	-0.661922
Collagen alpha-2(IV) chain	COL4A2	4.77338	-0.914977
Collagen alpha-2(V) chain	COL5A2	2.90701	-0.662305
Collagen alpha-2(VI) chain	COL6A2	2.48787	-0.644409
Collagen alpha-3(VI) chain	COL6A3	5.98624	0.811758
Collagen and calcium-binding EGF domain-containing protein 1	CCBE1	1.09801	-0.276796
COMM domain-containing protein 9	COMMD9	0.519972	0.567047
Complement C1r subcomponent	C1R	1.8452	-0.167597
Complement C1s subcomponent	C1S	0.883219	0.224522
Complement C3	C3	4.55488	0.730187
Complement C4-A	C4A	5.15169	-3.5597
Complement C4-B	C4B	2.59363	-2.49076
Complement component 1 Q subcomponent-binding protein, mitochondrial	C1QBP	0.0175825	0.0124251
Complement decay-accelerating factor	CD55	4.7561	-0.882848
Complement factor B	CFB	3.73534	-0.720308
Complement factor H	CFH	4.83419	-1.78064
Connective tissue growth factor	CTGF	5.17423	-1.53234
COP9 signalosome complex subunit 1	GPS1	0.0546302	0.0321579
COP9 signalosome complex subunit 2	COPS2	1.02984	0.137786
COP9 signalosome complex subunit 3	COPS3	0.455436	0.112387
COP9 signalosome complex subunit 4	COPS4	0.844242	0.0883287
COP9 signalosome complex subunit 5	COPS5	0.408618	0.0994225
COP9 signalosome complex subunit 6	COPS6	0.858187	0.16554
COP9 signalosome complex subunit 7a	COPS7A	1.19705	0.322663
COP9 signalosome complex subunit 8	COPS8	0.348206	0.278585
Copine-1	CPNE1	1.34371	0.145485
Copine-3	CPNE3	1.74256	0.607779
Copper transport protein ATOX1	ATOX1	0.285932	0.212648
Core histone macro-H2A.1	H2AFY	2.70758	-0.669777
Core-binding factor subunit beta	CBFB	1.38001	0.483248
Coronin-1B	CORO1B	0.952907	0.224497
Coronin-1C	CORO1C	3.88168	0.440753
Costars family protein ABRACL	ABRACL	1.53691	1.37354
Craniofacial development protein 1	CFDP1	NaN	0
Crk-like protein	CRKL	1.13826	0.243081
CTP synthase 1	CTPS1	0.855715	0.176058
Cullin-1	CUL1	0.446775	0.156252
Cullin-2	CUL2	2.7744	0.409297
Cullin-3	CUL3	1.87342	-0.943195
Cullin-4A	CUL4A	1.30007	-0.405967
Cullin-4B	CUL4B	3.65003	0.262993
Cullin-5	CUL5	NaN	0
Cullin-associated NEDD8-dissociated protein 1	CAND1	1.99024	0.280816
CWF19-like protein 1	CWF19L1	0.393863	0.226105
CXADR-like membrane protein	CLMP	0.731761	-1.10509
Cyclin-dependent kinase 2	CDK2	0.573966	0.18832
Cyclin-dependent kinase 4	CDK4	1.45883	1.76947
Cyclin-dependent kinase inhibitor 2A	CDKN2A	2.02782	0.903099
Cyclin-K	CCNK	0.630804	-0.692142
Cystatin-A	CSTA	1.34214	3.46525
Cystatin-B	CSTB	0.1056	0.0181052
Cystatin-C	CST3	1.99235	-0.300786
Cysteine and glycine-rich protein 1	CSRP1	1.45858	-0.253537
Cysteine and glycine-rich protein 2	CSRP2	NaN	0
Cysteine and histidine-rich domain-containing protein 1	CHORDC1	2.74877	0.521887
Cysteine--tRNA ligase, cytoplasmic	CARS	0.836196	0.253844
Cysteine-rich motor neuron 1 protein	CRIM1	4.01067	-1.61908
Cysteine-rich protein 2	CRIP2	2.39153	0.806177
Cytochrome b-c1 complex subunit 1, mitochondrial	UQCRC1	0.523898	-0.437418
Cytochrome b-c1 complex subunit 2, mitochondrial	UQCRC2	0.435962	-0.898882
Cytochrome c	CYCS	0.841535	-0.0574951
Cytochrome c oxidase copper chaperone	COX17	1.12599	0.53119
Cytochrome c oxidase subunit 4 isoform 1, mitochondrial	COX4I1	0.237483	-0.184256
Cytochrome c oxidase subunit 5A, mitochondrial	COX5A	1.34599	0.445068
Cytochrome c oxidase subunit 6B1	COX6B1	3.50654	3.05806
Cytoplasmic aconitate hydratase	ACO1	3.28564	0.85896
Cytoplasmic dynein 1 heavy chain 1	DYNC1H1	1.41178	-0.0834929
Cytoplasmic dynein 1 intermediate chain 2	DYNC1I2	0.855044	0.175276
Cytoplasmic dynein 1 light intermediate chain 1	DYNC1LI1	0.438784	0.238242
Cytoplasmic dynein 1 light intermediate chain 2	DYNC1LI2	0.828387	0.531214
Cytoplasmic FMR1-interacting protein 1	CYFIP1	0.134977	-0.0360591
Cytoskeleton-associated protein 4	CKAP4	1.63588	-0.92581
Cytoskeleton-associated protein 5	CKAP5	3.34547	0.539316
Cytosol aminopeptidase	LAP3	0.20956	-0.0563062
Cytosolic acyl coenzyme A thioester hydrolase	ACOT7	1.35682	-0.153564
Cytosolic non-specific dipeptidase	CNDP2	0.787289	0.301778
Cytosolic purine 5-nucleotidase	NT5C2	0.2081	0.0823072
D-3-phosphoglycerate dehydrogenase	PHGDH	2.52602	-0.686509
D-dopachrome decarboxylase	DDT	2.42136	0.634722
D-tyrosyl-tRNA(Tyr) deacylase 1	DTD1	1.5717	0.5037
DAZ-associated protein 1	DAZAP1	0.134151	-0.0670789
DCN1-like protein 1	DCUN1D1	0.631836	0.215333
dCTP pyrophosphatase 1	DCTPP1	2.01627	-0.225366
DDRGK domain-containing protein 1	DDRGK1	1.16559	-1.25085
Death-associated protein 1	DAP	0.776709	0.33812
Decorin	DCN	3.75633	-1.14313
Delta-1-pyrroline-5-carboxylate synthase	ALDH18A1	0.529295	0.36949
Delta-aminolevulinic acid dehydratase	ALAD	0.470241	-0.235219
Delta(3,5)-Delta(2,4)-dienoyl-CoA isomerase, mitochondrial	ECH1	1.38477	0.271627
Deoxycytidine kinase	DCK	0.744971	0.229463
Deoxycytidylate deaminase	DCTD	1.88218	0.37402
Deoxyhypusine synthase	DHPS	0.386629	0.401943
Deoxynucleoside triphosphate triphosphohydrolase SAMHD1	SAMHD1	1.82852	-1.10307
Deoxyribonuclease-2-alpha	DNASE2	2.88766	-1.33709
Deoxyribose-phosphate aldolase	DERA	0.765994	-0.509413
Deoxyuridine 5-triphosphate nucleotidohydrolase, mitochondrial	DUT	2.17428	0.841906
Dermcidin	DCD	4.34078	5.47149
Desmoplakin	DSP	1.18492	2.05186
Destrin	DSTN	1.38225	0.482941
Developmentally-regulated GTP-binding protein 1	DRG1	0.713074	0.110301
Di-N-acetylchitobiase	CTBS	0.655879	0.147074
Diablo homolog, mitochondrial	DIABLO	1.2757	0.268807
Dickkopf-related protein 1	DKK1	1.91082	0.380601
Dickkopf-related protein 3	DKK3	1.23707	-0.296886
Dihydrolipoyl dehydrogenase, mitochondrial	DLD	2.58161	0.805813
Dihydropyrimidinase-related protein 2	DPYSL2	0.433344	0.11661
Dihydropyrimidinase-related protein 3	DPYSL3	2.9859	0.454972
Dipeptidyl peptidase 1	CTSC	2.40699	0.816266
Dipeptidyl peptidase 3	DPP3	1.54664	-0.263026
Dipeptidyl peptidase 4	DPP4	1.75858	-1.18135
Dipeptidyl peptidase 9	DPP9	0.817532	-0.219241
Diphosphoinositol polyphosphate phosphohydrolase 1	NUDT3	2.72601	1.84331
Diphosphomevalonate decarboxylase	MVD	1.87572	2.64243
Disabled homolog 2	DAB2	0.475957	-0.23051
Discoidin domain-containing receptor 2	DDR2	0.818174	-0.75807
Discoidin, CUB and LCCL domain-containing protein 2	DCBLD2	4.26863	-0.960969
Disintegrin and metalloproteinase domain-containing protein 10	ADAM10	4.88098	-1.42232
Disintegrin and metalloproteinase domain-containing protein 15	ADAM15	1.87596	-1.43903
Disintegrin and metalloproteinase domain-containing protein 17	ADAM17	0.722016	-1.44619
Disintegrin and metalloproteinase domain-containing protein 22	ADAM22	3.08901	-2.89577
Disintegrin and metalloproteinase domain-containing protein 9	ADAM9	1.23269	-0.460789
Disks large homolog 1	DLG1	1.41046	0.453327
DNA (cytosine-5)-methyltransferase 1	DNMT1	0.053522	0.0441507
DNA damage-binding protein 1	DDB1	2.57611	0.320546
DNA fragmentation factor subunit alpha	DFFA	0.784569	0.539255
DNA ligase 1	LIG1	0.00376046	0.00239627
DNA repair protein XRCC1	XRCC1	0.0712669	-0.0261408
DNA replication complex GINS protein PSF2	GINS2	2.16463	1.50386
DNA replication complex GINS protein PSF3	GINS3	3.07539	1.49179
DNA replication complex GINS protein SLD5	GINS4	0.969639	1.67298
DNA replication licensing factor MCM2	MCM2	2.74503	-1.00622
DNA replication licensing factor MCM3	MCM3	2.68868	-0.490773
DNA replication licensing factor MCM4	MCM4	2.23693	-0.682664
DNA replication licensing factor MCM5	MCM5	1.54037	-1.28827
DNA replication licensing factor MCM6	MCM6	2.76686	-0.622743
DNA replication licensing factor MCM7	MCM7	2.02696	-1.19671
DNA topoisomerase 1	TOP1	0.0335086	-0.0240701
DNA topoisomerase 2-alpha	TOP2A	1.75173	1.46862
DNA-(apurinic or apyrimidinic site) lyase	APEX1	2.19475	0.430505
DNA-dependent protein kinase catalytic subunit	PRKDC	0.819294	-0.647298
DNA-directed RNA polymerase II subunit RPB1	POLR2A	0.939578	-0.34054
DNA-directed RNA polymerases I, II, and III subunit RPABC3	POLR2H	0.32719	0.435255
DnaJ homolog subfamily A member 1	DNAJA1	0.97713	0.214084
DnaJ homolog subfamily A member 2	DNAJA2	2.51257	0.767378
DnaJ homolog subfamily B member 1	DNAJB1	1.92251	-0.82825
DnaJ homolog subfamily B member 11	DNAJB11	2.6796	-0.900138
DnaJ homolog subfamily C member 3	DNAJC3	3.02868	-0.790598
DnaJ homolog subfamily C member 7	DNAJC7	2.53956	0.94568
DnaJ homolog subfamily C member 8	DNAJC8	0.498382	0.119925
DnaJ homolog subfamily C member 9	DNAJC9	0.856933	-0.236343
Dolichyl-diphosphooligosaccharide--protein glycosyltransferase 48 kDa subunit	DDOST	0.479502	0.134715
Dolichyl-diphosphooligosaccharide--protein glycosyltransferase subunit 1	RPN1	0.0327836	-0.0245654
Dolichyl-diphosphooligosaccharide--protein glycosyltransferase subunit 2	RPN2	0.0244823	-0.0176284
Dolichyl-diphosphooligosaccharide--protein glycosyltransferase subunit STT3A	STT3A	0.00474413	-0.00546137
Double-strand break repair protein MRE11A	MRE11A	1.13851	0.302727
Double-strand-break repair protein rad21 homolog	RAD21	0.476677	0.456324
Double-stranded RNA-binding protein Staufen homolog 1	STAU1	1.60907	0.345889
Double-stranded RNA-specific adenosine deaminase	ADAR	0.633264	-0.245239
Drebrin	DBN1	0.126567	0.0301202
Drebrin-like protein	DBNL	1.08876	0.308816
Dual specificity mitogen-activated protein kinase kinase 1	MAP2K1	0.0417944	0.0200647
Dual specificity mitogen-activated protein kinase kinase 2	MAP2K2	1.01671	-1.33285
Dual specificity protein phosphatase 3	DUSP3	0.56235	0.254325
Dynactin subunit 1	DCTN1	1.03666	0.102222
Dynactin subunit 2	DCTN2	0.920857	0.139973
Dynactin subunit 3	DCTN3	0.556231	0.142379
Dynactin subunit 4	DCTN4	0.466014	0.941265
Dynamin-1-like protein	DNM1L	0.520106	0.159217
Dynamin-2	DNM2	1.48256	-0.370428
Dynamin-binding protein	DNMBP	2.49066	2.14992
Dynamin-like 120 kDa protein, mitochondrial	OPA1	0.0804005	0.0275281
Dynein light chain 1, cytoplasmic	DYNLL1	0.919328	0.249585
Dynein light chain roadblock-type 1	DYNLRB1	2.13659	0.617737
Dystonin	DST	0.611745	0.164506
Dystroglycan	DAG1	3.0078	-0.383364
E3 SUMO-protein ligase RanBP2	RANBP2	2.00398	-0.44431
E3 ubiquitin-protein ligase ARIH1	ARIH1	3.73501	1.6037
E3 ubiquitin-protein ligase ARIH2	ARIH2	0.691334	0.9985
E3 ubiquitin-protein ligase HUWE1	HUWE1	0.0625905	0.0243905
E3 ubiquitin-protein ligase KCMF1	KCMF1	0.33878	0.24994
E3 ubiquitin-protein ligase NEDD4-like	NEDD4L	NaN	0
E3 ubiquitin-protein ligase RBBP6	RBBP6	3.61732	3.86032
E3 ubiquitin-protein ligase RNF114	RNF114	2.32404	1.69965
E3 ubiquitin-protein ligase UBR1	UBR1	0.317962	-1.16664
E3 ubiquitin-protein ligase UBR4	UBR4	0.120632	-0.0561994
E3 ubiquitin-protein ligase UHRF1	UHRF1	1.57103	0.726487
E3 ubiquitin/ISG15 ligase TRIM25	TRIM25	1.32319	0.275635
Early endosome antigen 1	EEA1	1.93516	0.269253
Echinoderm microtubule-associated protein-like 1	EML1	0.137672	-0.0698814
Echinoderm microtubule-associated protein-like 4	EML4	1.36775	0.533665
Ectonucleotide pyrophosphatase/phosphodiesterase family member 1	ENPP1	0.473424	-1.06196
Ectonucleotide pyrophosphatase/phosphodiesterase family member 2	ENPP2	0.407198	0.242727
EF-hand domain-containing protein D2	EFHD2	0.132852	-0.0653222
EGF-containing fibulin-like extracellular matrix protein 1	EFEMP1	5.96925	-1.58633
EGF-containing fibulin-like extracellular matrix protein 2	EFEMP2	3.0814	-0.593122
EGF-like repeat and discoidin I-like domain-containing protein 3	EDIL3	4.94996	-3.07384
EH domain-containing protein 1	EHD1	0.31148	0.0865288
EH domain-containing protein 2	EHD2	0.590486	0.109426
ELAV-like protein 1	ELAVL1	0.938681	0.114714
Electron transfer flavoprotein subunit alpha, mitochondrial	ETFA	1.18865	0.386732
Electron transfer flavoprotein subunit beta	ETFB	0.0225286	-0.0046711
Elongation factor 1-alpha 1	EEF1A1	1.28689	-0.109282
Elongation factor 1-beta	EEF1B2	0.544351	-0.0674254
Elongation factor 1-delta	EEF1D	1.81906	0.130812
Elongation factor 1-gamma	EEF1G	2.14821	0.378443
Elongation factor 2	EEF2	0.263398	-0.0518392
Elongation factor Tu, mitochondrial	TUFM	0.268171	-0.204239
Emerin	EMD	5.73223	2.52908
EMILIN-1	EMILIN1	4.74217	-1.45861
Endoglin	ENG	3.2238	-0.78219
Endophilin-A2	SH3GL1	1.77634	0.121498
Endophilin-B2	SH3GLB2	1.03101	0.266048
Endoplasmic reticulum aminopeptidase 1	ERAP1	0.239097	0.0326964
Endoplasmic reticulum mannosyl-oligosaccharide 1,2-alpha-mannosidase	MAN1B1	2.55904	-1.13837
Endoplasmic reticulum resident protein 29	ERP29	2.0263	-0.219118
Endoplasmic reticulum resident protein 44	ERP44	0.0258204	-0.0198263
Endoplasmic reticulum-Golgi intermediate compartment protein 1	ERGIC1	NaN	0
Endoplasmin	HSP90B1	3.58027	-0.680742
Endosialin	CD248	2.96962	1.75206
Endothelial cell-specific molecule 1	ESM1	3.31769	2.47641
Endothelial differentiation-related factor 1	EDF1	0.561341	0.192484
Endothelial protein C receptor	PROCR	2.24815	0.385194
Endothelin-converting enzyme 1	ECE1	0.885448	0.252799
Enhancer of mRNA-decapping protein 4	EDC4	0.822871	1.02395
Enhancer of rudimentary homolog	ERH	0.899015	0.351283
Enolase-phosphatase E1	ENOPH1	1.18037	0.438107
Enoyl-CoA delta isomerase 1, mitochondrial	ECI1	0.201786	0.0581271
Enoyl-CoA hydratase, mitochondrial	ECHS1	1.8444	0.790259
Ephrin type-A receptor 2	EPHA2	1.15807	-0.358599
Ephrin type-A receptor 4	EPHA4	0.61582	-0.438573
Ephrin type-B receptor 2	EPHB2	0.279704	0.140365
Ephrin type-B receptor 4	EPHB4	1.49783	-1.2826
Ephrin-B2	EFNB2	1.17763	-0.732721
Epidermal growth factor receptor	EGFR	0.611285	-0.153992
Epidermal growth factor receptor substrate 15	EPS15	3.01394	0.299645
Epidermal growth factor receptor substrate 15-like 1	EPS15L1	0.882794	0.0948817
Epididymal secretory protein E1	NPC2	4.64394	-1.08855
Epididymis-specific alpha-mannosidase	MAN2B2	1.85031	-0.933255
Epsilon-sarcoglycan	SGCE	3.93315	-0.96517
Epsin-1	EPN1	3.13805	2.99462
Erlin-1	ERLIN1	1.61852	0.708804
ERO1-like protein alpha	ERO1L	1.20304	-0.24441
Erythrocyte band 7 integral membrane protein	STOM	0.439079	0.285106
Ester hydrolase C11orf54	C11orf54	0.974349	-1.18019
Ethylmalonyl-CoA decarboxylase	ECHDC1	0.746117	0.615135
Eukaryotic initiation factor 4A-I	EIF4A1	0.892154	0.235923
Eukaryotic initiation factor 4A-II	EIF4A2	2.31984	0.379033
Eukaryotic initiation factor 4A-III	EIF4A3	0.390849	-0.148926
Eukaryotic peptide chain release factor GTP-binding subunit ERF3A	GSPT1	2.56887	0.572154
Eukaryotic peptide chain release factor subunit 1	ETF1	1.80994	0.364318
Eukaryotic translation elongation factor 1 epsilon-1	EEF1E1	0.969807	0.797785
Eukaryotic translation initiation factor 1	EIF1	0.604939	0.47971
Eukaryotic translation initiation factor 1A, X-chromosomal	EIF1AX	0.987047	0.316513
Eukaryotic translation initiation factor 2 subunit 1	EIF2S1	1.39826	0.187279
Eukaryotic translation initiation factor 2 subunit 2	EIF2S2	0.0773177	-0.0493189
Eukaryotic translation initiation factor 2 subunit 3	EIF2S3	1.23479	0.162805
Eukaryotic translation initiation factor 2A	EIF2A	2.61127	0.416463
Eukaryotic translation initiation factor 3 subunit A	EIF3A	1.59363	0.284355
Eukaryotic translation initiation factor 3 subunit B	EIF3B	1.99291	0.49174
Eukaryotic translation initiation factor 3 subunit C	EIF3C	1.58309	0.286774
Eukaryotic translation initiation factor 3 subunit D	EIF3D	2.50402	0.481517
Eukaryotic translation initiation factor 3 subunit E	EIF3E	1.17571	0.489842
Eukaryotic translation initiation factor 3 subunit F	EIF3F	2.55522	0.51761
Eukaryotic translation initiation factor 3 subunit G	EIF3G	3.06315	0.441892
Eukaryotic translation initiation factor 3 subunit H	EIF3H	0.796084	0.18655
Eukaryotic translation initiation factor 3 subunit I	EIF3I	3.18749	0.478247
Eukaryotic translation initiation factor 3 subunit J	EIF3J	1.42302	0.487621
Eukaryotic translation initiation factor 3 subunit K	EIF3K	0.452546	0.304378
Eukaryotic translation initiation factor 3 subunit L	EIF3L	3.79528	0.332445
Eukaryotic translation initiation factor 3 subunit M	EIF3M	1.75009	0.623838
Eukaryotic translation initiation factor 4 gamma 1	EIF4G1	1.39367	0.210496
Eukaryotic translation initiation factor 4 gamma 2	EIF4G2	0.167659	0.0823065
Eukaryotic translation initiation factor 4B	EIF4B	2.97718	0.520715
Eukaryotic translation initiation factor 4E	EIF4E	0.544059	0.132853
Eukaryotic translation initiation factor 4E-binding protein 1	EIF4EBP1	1.20468	-1.06599
Eukaryotic translation initiation factor 4H	EIF4H	2.48033	1.96211
Eukaryotic translation initiation factor 5	EIF5	2.47319	0.399755
Eukaryotic translation initiation factor 5A-1	EIF5A	0.609995	-0.0871366
Eukaryotic translation initiation factor 5B	EIF5B	0.202271	-0.0370967
Eukaryotic translation initiation factor 6	EIF6	2.22935	0.438714
Exosome complex component RRP4	EXOSC2	0.0963009	0.0719331
Exosome complex component RRP41	EXOSC4	0.300018	0.513923
Exosome complex component RRP42	EXOSC7	0.171919	0.408101
Exosome complex component RRP43	EXOSC8	NaN	0
Exosome complex component RRP45	EXOSC9	0.762468	0.403777
Exosome complex component RRP46	EXOSC5	1.77743	0.507664
Exosome complex exonuclease RRP44	DIS3	0.143075	-0.138611
Exostosin-1	EXT1	1.5829	-0.241301
Exostosin-2	EXT2	0.12645	-0.0290553
Exostosin-like 2	EXTL2	2.39483	-0.510378
Exportin-1	XPO1	2.38019	0.254417
Exportin-2	CSE1L	0.416242	0.0431588
Exportin-7	XPO7	0.932233	-0.229165
Exportin-T	XPOT	0.383004	0.141368
Extended synaptotagmin-1	ESYT1	0.539668	0.189478
Extracellular matrix protein 1	ECM1	4.18674	-0.465679
Extracellular matrix protein FRAS1	FRAS1	4.71553	-2.10052
Extracellular serine/threonine protein kinase FAM20C	FAM20C	1.60954	-1.03879
Ezrin	EZR	0.604785	0.252473
F-actin-capping protein subunit alpha-1	CAPZA1	2.83373	0.41925
F-actin-capping protein subunit alpha-2	CAPZA2	1.95706	0.419231
F-actin-capping protein subunit beta	CAPZB	3.40505	0.588989
F-box only protein 22	FBXO22	0.0211366	0.0231641
F-box-like/WD repeat-containing protein TBL1XR1	TBL1XR1	2.72154	0.538263
FACT complex subunit SPT16	SUPT16H	1.77341	0.357756
FACT complex subunit SSRP1	SSRP1	3.36351	0.587237
Far upstream element-binding protein 1	FUBP1	2.83391	0.661714
Far upstream element-binding protein 2	KHSRP	2.17575	-0.251607
Far upstream element-binding protein 3	FUBP3	2.80764	2.71396
Farnesyl pyrophosphate synthase	FDPS	0.28142	0.136037
FAS-associated factor 1	FAF1	2.07793	0.341088
FAS-associated factor 2	FAF2	0.75628	0.379189
Fascin	FSCN1	1.90009	0.147231
Fatty acid synthase	FASN	1.59859	0.133985
Fatty acid-binding protein, epidermal	FABP5	2.89762	0.979406
Fermitin family homolog 2	FERMT2	2.83708	0.640429
Ferritin heavy chain	FTH1	2.34479	-0.79049
Ferritin light chain	FTL	2.44191	-0.96809
Fibrillin-1	FBN1	2.17059	-0.325729
Fibrillin-2	FBN2	1.47586	-0.225959
Fibroblast growth factor 21	FGF21	0.00389667	-0.0051047
Fibroblast growth factor 5	FGF5	3.28714	-3.62117
Fibroblast growth factor receptor 1	FGFR1	3.39009	-2.92499
Fibroblast growth factor receptor-like 1	FGFRL1	2.5157	-1.61497
Fibronectin	FN1	4.4906	-0.583116
Fibulin-1	FBLN1	0.887138	-0.0955353
Fibulin-5	FBLN5	0.527367	0.115292
Fibulin-7	FBLN7	3.39728	-1.26872
Filaggrin	FLG	1.27796	2.20227
Filaggrin-2	FLG2	0.245039	0.593639
Filamin-A	FLNA	0.36947	-0.0416126
Filamin-B	FLNB	4.10174	0.360752
Filamin-C	FLNC	4.61852	0.537248
Fin bud initiation factor homolog	FIBIN	3.36042	-3.81339
Flap endonuclease 1	FEN1	1.57752	-0.23746
Flavin reductase (NADPH)	BLVRB	2.73005	-0.656013
FLYWCH family member 2	FLYWCH2	1.48849	-0.518899
Follistatin	FST	2.97565	-1.13815
Follistatin-related protein 1	FSTL1	2.81769	-0.482051
Follistatin-related protein 3	FSTL3	4.58368	-3.74982
Four and a half LIM domains protein 1	FHL1	2.96049	3.4265
Four and a half LIM domains protein 2	FHL2	NaN	0
Fragile X mental retardation syndrome-related protein 1	FXR1	0.0973922	-0.0781924
Frizzled-2	FZD2	0.386946	-0.121815
Frizzled-6	FZD6	3.08625	-1.29943
Fructose-2,6-bisphosphatase TIGAR	TIGAR	0.290951	-0.138712
Fructose-bisphosphate aldolase A	ALDOA	3.33036	0.230476
Fructose-bisphosphate aldolase C	ALDOC	4.06333	1.66204
Fumarate hydratase, mitochondrial	FH	2.19796	0.265519
Fumarylacetoacetase	FAH	0.625918	0.178298
Fumarylacetoacetate hydrolase domain-containing protein 2A	FAHD2A	0.425748	-0.261079
G patch domain and KOW motifs-containing protein	GPKOW	1.82675	0.473443
G-protein coupled receptor 126	GPR126	0.989999	1.01727
G-rich sequence factor 1	GRSF1	3.49027	1.35287
Galactosylgalactosylxylosylprotein 3-beta-glucuronosyltransferase 3	B3GAT3	2.51614	-0.580579
Galectin-1	LGALS1	0.0410906	-0.0118306
Galectin-3	LGALS3	0.109277	-0.0300001
Galectin-3-binding protein	LGALS3BP	3.0983	-0.494502
Gamma-adducin	ADD3	1.62265	1.81964
Gamma-aminobutyric acid receptor-associated protein	GABARAP	0.654138	-1.70479
Gamma-aminobutyric acid receptor-associated protein-like 2	GABARAPL2	1.68296	0.763837
Gamma-enolase	ENO2	0.650059	0.154517
Gamma-glutamyl hydrolase	GGH	1.00464	-0.140428
Gamma-glutamylcyclotransferase	GGCT	0.764645	1.21189
Gamma-interferon-inducible lysosomal thiol reductase	IFI30	1.59958	-1.32648
Gamma-interferon-inducible protein 16	IFI16	1.1316	0.348302
Ganglioside GM2 activator	GM2A	1.89462	-0.811049
GDP-fucose protein O-fucosyltransferase 1	POFUT1	1.33293	0.189633
Gelsolin	GSN	0.737831	0.157841
Gem-associated protein 5	GEMIN5	2.31101	0.61061
General transcription factor II-I	GTF2I	0.67775	0.34352
General transcription factor IIF subunit 1	GTF2F1	0.0515867	-0.018226
General transcription factor IIF subunit 2	GTF2F2	1.11736	0.357998
General vesicular transport factor p115	USO1	2.2733	0.281441
Gephyrin	GPHN	0.55031	0.31332
Geranylgeranyl transferase type-2 subunit alpha	RABGGTA	0.541313	-0.243037
Geranylgeranyl transferase type-2 subunit beta	RABGGTB	1.09639	-1.20445
Glia maturation factor beta	GMFB	0.636653	0.436124
Glia-derived nexin	SERPINE2	3.43642	-1.54149
Glucosamine 6-phosphate N-acetyltransferase	GNPNAT1	2.03527	0.404906
Glucosamine-6-phosphate isomerase 1	GNPDA1	1.32266	0.118556
Glucosamine-6-phosphate isomerase 2	GNPDA2	0.494169	0.432592
Glucose-6-phosphate 1-dehydrogenase	G6PD	3.15292	-0.526257
Glucose-6-phosphate isomerase	GPI	2.45524	-0.311892
Glucosidase 2 subunit beta	PRKCSH	2.19252	-0.483152
Glucoside xylosyltransferase 1	GXYLT1	0.976463	-0.674221
Glucosylceramidase	GBA	3.46067	-0.565504
Glutamate dehydrogenase 1, mitochondrial	GLUD1	0.855178	0.278563
Glutamate--cysteine ligase catalytic subunit	GCLC	NaN	0
Glutamate-rich WD repeat-containing protein 1	GRWD1	0.206212	0.473691
Glutamine--fructose-6-phosphate aminotransferase [isomerizing] 1	GFPT1	0.98197	-0.648061
Glutamine--tRNA ligase	QARS	0.145018	0.0748145
Glutamine-rich protein 1	QRICH1	NaN	0
Glutaredoxin-1	GLRX	2.91875	-1.15904
Glutaredoxin-3	GLRX3	1.38669	0.46227
Glutaredoxin-related protein 5, mitochondrial	GLRX5	1.202	-0.788038
Glutathione reductase, mitochondrial	GSR	0.826521	-0.0872644
Glutathione S-transferase Mu 2	GSTM2	0.58443	0.46694
Glutathione S-transferase omega-1	GSTO1	1.40859	0.336738
Glutathione S-transferase P	GSTP1	1.35689	0.174602
Glutathione S-transferase theta-2B	GSTT2B	0.297902	0.278056
Glutathione synthetase	GSS	2.79516	0.811498
Glyceraldehyde-3-phosphate dehydrogenase	GAPDH	0.0898453	-0.0143121
Glycine--tRNA ligase	GARS	0.544382	0.0723553
Glycogen [starch] synthase, muscle	GYS1	0.515283	-1.58343
Glycogen debranching enzyme	AGL	0.990344	0.760866
Glycogen phosphorylase, brain form	PYGB	0.261425	0.0650991
Glycogen phosphorylase, liver form	PYGL	0.586972	0.944073
Glycogenin-1	GYG1	0.0737488	-0.022096
Glycolipid transfer protein	GLTP	2.83602	0.872499
Glycoprotein endo-alpha-1,2-mannosidase-like protein	MANEAL	1.66721	-0.637941
Glycoprotein integral membrane protein 1	GINM1	2.93323	-2.81209
Glycosaminoglycan xylosylkinase	FAM20B	0.20716	0.141841
Glycylpeptide N-tetradecanoyltransferase 1	NMT1	1.08384	0.455029
Glyoxalase domain-containing protein 4	GLOD4	1.16916	0.291664
Glyoxylate reductase/hydroxypyruvate reductase	GRHPR	0.231285	-0.0435378
Glypican-1	GPC1	4.32683	-1.76562
GMP reductase 2	GMPR2	1.56308	-1.41158
GMP synthase [glutamine-hydrolyzing]	GMPS	1.96708	-0.262547
Golgi apparatus protein 1	GLG1	1.13396	-0.16105
Golgi integral membrane protein 4	GOLIM4	2.15391	-1.74574
Golgi membrane protein 1	GOLM1	2.56931	-0.471498
Golgi reassembly-stacking protein 2	GORASP2	0.02704	-0.0142975
Golgi resident protein GCP60	ACBD3	0.026241	-0.0242201
Golgin subfamily B member 1	GOLGB1	0.0470525	0.0428651
Granulins	GRN	0.156945	0.0211436
Granulocyte-macrophage colony-stimulating factor	CSF2	NaN	0
Gremlin-1	GREM1	3.76853	-1.34917
Group 3 secretory phospholipase A2	PLA2G3	0.212922	-0.266625
Group XV phospholipase A2	PLA2G15	2.5236	0.37328
Growth arrest-specific protein 6	GAS6	4.55917	-1.60991
Growth factor receptor-bound protein 2	GRB2	2.36792	0.659692
Growth-regulated alpha protein	CXCL1	4.31066	7.12507
Growth/differentiation factor 6	GDF6	2.2134	-2.69563
GrpE protein homolog 1, mitochondrial	GRPEL1	1.76496	0.608036
GTP-binding nuclear protein Ran	RAN	1.82864	-0.267821
GTP-binding protein SAR1a	SAR1A	0.263995	-0.148216
GTPase HRas	HRAS	0.359263	0.275483
GTPase-activating protein and VPS9 domain-containing protein 1	GAPVD1	0.261836	0.11363
Guanine nucleotide-binding protein G(i) subunit alpha-2	GNAI2	3.40429	0.590076
Guanine nucleotide-binding protein G(I)/G(S)/G(O) subunit gamma-12	GNG12	2.03793	0.354577
Guanine nucleotide-binding protein G(I)/G(S)/G(T) subunit beta-1	GNB1	3.04837	0.804107
Guanine nucleotide-binding protein G(I)/G(S)/G(T) subunit beta-2	GNB2	2.93371	0.564655
Guanine nucleotide-binding protein G(k) subunit alpha	GNAI3	NaN	0
Guanine nucleotide-binding protein G(s) subunit alpha isoforms short	GNAS	0.0585161	0.0321662
Guanine nucleotide-binding protein subunit beta-2-like 1	GNB2L1	0.0532214	0.0083917
H/ACA ribonucleoprotein complex subunit 4	DKC1	0.486134	-0.224649
Haloacid dehalogenase-like hydrolase domain-containing protein 2	HDHD2	1.17535	1.06014
HBS1-like protein	HBS1L	1.32963	0.617811
Heat shock 70 kDa protein 13	HSPA13	0.067015	-0.0218023
Heat shock 70 kDa protein 1B	HSPA1B	1.18008	0.08509
Heat shock 70 kDa protein 4	HSPA4	1.69289	0.215851
Heat shock 70 kDa protein 4L	HSPA4L	2.59822	2.14889
Heat shock cognate 71 kDa protein	HSPA8	1.98726	0.168953
Heat shock factor-binding protein 1	HSBP1	0.975271	1.21628
Heat shock protein 105 kDa	HSPH1	0.979779	-0.133346
Heat shock protein 75 kDa, mitochondrial	TRAP1	2.23156	0.608845
Heat shock protein beta-1	HSPB1	0.246411	0.0659345
Heat shock protein HSP 90-alpha	HSP90AA1	2.84845	0.585755
Heat shock protein HSP 90-beta	HSP90AB1	4.08957	0.551946
Heat shock-related 70 kDa protein 2	HSPA2	2.22781	1.02476
Hematological and neurological expressed 1 protein	HN1	0.978545	-0.179907
Hematological and neurological expressed 1-like protein	HN1L	1.07787	0.398223
Hematopoietic lineage cell-specific protein	HCLS1	NaN	0
Heme oxygenase 2	HMOX2	1.46992	1.04433
Heme-binding protein 1	HEBP1	1.0127	0.442352
Heme-binding protein 2	HEBP2	0.280579	-0.152422
Heparan-sulfate 6-O-sulfotransferase 1	HS6ST1	2.44455	-2.62971
Hepatocyte growth factor	HGF	0.705754	-0.113901
Hepatocyte growth factor receptor	MET	1.73755	-0.439665
Hepatocyte growth factor-regulated tyrosine kinase substrate	HGS	0.43311	-0.0762107
Hepatoma-derived growth factor	HDGF	0.145711	0.0782261
Hepatoma-derived growth factor-related protein 2	HDGFRP2	1.50105	-0.532137
Hepatoma-derived growth factor-related protein 3	HDGFRP3	2.12208	2.44785
Heterochromatin protein 1-binding protein 3	HP1BP3	0.670087	-1.10922
Heterogeneous nuclear ribonucleoprotein A/B	HNRNPAB	0.202749	-0.0690079
Heterogeneous nuclear ribonucleoprotein A0	HNRNPA0	1.76379	-0.227734
Heterogeneous nuclear ribonucleoprotein A1	HNRNPA1	0.979415	0.149748
Heterogeneous nuclear ribonucleoprotein A3	HNRNPA3	0.11037	-0.0568301
Heterogeneous nuclear ribonucleoprotein D-like	HNRNPDL	1.43968	0.487952
Heterogeneous nuclear ribonucleoprotein D0	HNRNPD	1.24103	0.323271
Heterogeneous nuclear ribonucleoprotein F	HNRNPF	1.30729	0.519646
Heterogeneous nuclear ribonucleoprotein H	HNRNPH1	0.0517677	-0.0142034
Heterogeneous nuclear ribonucleoprotein H3	HNRNPH3	1.0124	0.374123
Heterogeneous nuclear ribonucleoprotein K	HNRNPK	0.207447	0.0731169
Heterogeneous nuclear ribonucleoprotein L	HNRNPL	0.386665	-0.0976175
Heterogeneous nuclear ribonucleoprotein M	HNRNPM	0.799848	-0.476928
Heterogeneous nuclear ribonucleoprotein Q	SYNCRIP	1.27109	0.358461
Heterogeneous nuclear ribonucleoprotein R	HNRNPR	0.660152	0.110455
Heterogeneous nuclear ribonucleoprotein U	HNRNPU	0.57635	-0.218032
Heterogeneous nuclear ribonucleoprotein U-like protein 1	HNRNPUL1	5.01634	-2.0294
Heterogeneous nuclear ribonucleoprotein U-like protein 2	HNRNPUL2	0.213705	-0.0584195
Heterogeneous nuclear ribonucleoproteins A2/B1	HNRNPA2B1	1.02971	0.0674286
Heterogeneous nuclear ribonucleoproteins C1/C2	HNRNPC	0.357302	-0.0297883
Hexokinase-1	HK1	0.204261	0.0804342
Hexokinase-2	HK2	1.1457	0.333045
High mobility group nucleosome-binding domain-containing protein 5	HMGN5	NaN	0
High mobility group protein B1	HMGB1	0.589031	-0.0907326
High mobility group protein B2	HMGB2	1.44883	0.351962
High mobility group protein B3	HMGB3	2.58515	0.818312
High mobility group protein HMG-I/HMG-Y	HMGA1	0.0340776	0.0151374
High mobility group protein HMGI-C	HMGA2	2.29765	0.734591
Hippocalcin-like protein 1	HPCAL1	3.13478	0.835411
Histidine triad nucleotide-binding protein 1	HINT1	0.720978	-0.142027
Histidine triad nucleotide-binding protein 2, mitochondrial	HINT2	0.445894	0.15992
Histidine--tRNA ligase, cytoplasmic	HARS	0.558152	-0.0544815
Histone acetyltransferase type B catalytic subunit	HAT1	0.142036	0.0366325
Histone deacetylase 1	HDAC1	2.0739	2.02611
Histone deacetylase 2	HDAC2	1.85486	0.602957
Histone deacetylase complex subunit SAP18	SAP18	0.00898418	-0.0147228
Histone H1.0	H1F0	3.80703	-1.55756
Histone H1.2	HIST1H1C	1.45191	-0.776995
Histone H1.5	HIST1H1B	0.585157	-0.34019
Histone H1x	H1FX	4.58507	-1.48023
Histone H2A type 2-C	HIST2H2AC	1.09081	-0.48156
Histone H2A.V	H2AFV	0.906644	-0.547152
Histone H2B type 1-M	HIST1H2BM	1.06966	-0.517224
Histone H3.2	HIST2H3A	0.21577	-0.160737
Histone H4	HIST1H4A	2.14822	-0.785081
Histone-arginine methyltransferase CARM1	CARM1	1.47317	0.204399
Histone-binding protein RBBP4	RBBP4	0.710289	0.343237
Histone-binding protein RBBP7	RBBP7	0.287804	0.0891349
HLA class I histocompatibility antigen, A-3 alpha chain	HLA-A	1.59739	-0.630694
HLA class I histocompatibility antigen, alpha chain E	HLA-E	0.335626	-0.376638
HLA class I histocompatibility antigen, B-7 alpha chain	HLA-B	2.78998	-1.39699
HLA class I histocompatibility antigen, Cw-7 alpha chain	HLA-C	4.22331	-1.38912
Hornerin	HRNR	0.760262	-0.349342
Host cell factor 1	HCFC1	1.06926	0.256655
Hsc70-interacting protein	ST13	3.7635	0.799304
Hsp70-binding protein 1	HSPBP1	1.1912	0.173949
Hsp90 co-chaperone Cdc37	CDC37	0.00439864	0.0011247
Huntingtin-interacting protein 1	HIP1	0.742803	0.22758
Huntingtin-interacting protein K	HYPK	0.927725	0.289612
Hyaluronan and proteoglycan link protein 3	HAPLN3	2.23474	-0.912333
Hyaluronan-binding protein 2	HABP2	1.75804	1.91919
Hydroxyacyl-coenzyme A dehydrogenase, mitochondrial	HADH	1.49717	0.348039
Hydroxyacylglutathione hydrolase, mitochondrial	HAGH	0.0151457	-0.00688489
Hydroxymethylglutaryl-CoA synthase, cytoplasmic	HMGCS1	2.81054	1.80411
Hypoxanthine-guanine phosphoribosyltransferase	HPRT1	1.94815	0.87407
Hypoxia up-regulated protein 1	HYOU1	1.94804	-0.617681
Iduronate 2-sulfatase	IDS	1.02591	-0.800926
Immunity-related GTPase family Q protein	IRGQ	0.9849	-0.402737
Immunoglobulin-binding protein 1	IGBP1	0.98526	0.413595
Importin subunit alpha-1	KPNA2	3.18745	0.932206
Importin subunit alpha-3	KPNA4	0.99292	0.303413
Importin subunit alpha-4	KPNA3	0.882722	-0.341452
Importin subunit alpha-5	KPNA1	1.84782	0.330877
Importin subunit alpha-7	KPNA6	1.89512	1.05078
Importin subunit beta-1	KPNB1	2.89794	0.48016
Importin-11	IPO11	0.512224	0.232252
Importin-4	IPO4	0.960956	1.12025
Importin-5	IPO5	0.725013	0.0617523
Importin-7	IPO7	2.54676	0.401773
Importin-9	IPO9	1.9642	0.357644
Inactive serine protease PAMR1	PAMR1	3.92282	-0.458272
Inactive tyrosine-protein kinase 7	PTK7	3.26535	-0.546238
Inhibin beta A chain	INHBA	1.04327	-0.200492
Inorganic pyrophosphatase	PPA1	1.86333	0.320411
Inorganic pyrophosphatase 2, mitochondrial	PPA2	1.04036	0.24217
Inosine-5-monophosphate dehydrogenase 2	IMPDH2	0.733587	0.230628
Inositol monophosphatase 1	IMPA1	2.07613	0.678314
Inositol monophosphatase 3	IMPAD1	2.26376	-0.551267
Inositol polyphosphate 1-phosphatase	INPP1	0.851827	-1.32163
Insulin-degrading enzyme	IDE	0.141307	0.0642287
Insulin-like growth factor 2 mRNA-binding protein 2	IGF2BP2	0.445015	0.596767
Insulin-like growth factor 2 mRNA-binding protein 3	IGF2BP3	NaN	0
Insulin-like growth factor II	IGF2	0.77575	-0.723627
Insulin-like growth factor-binding protein 2	IGFBP2	2.8908	-1.8968
Insulin-like growth factor-binding protein 3	IGFBP3	4.63226	-2.49837
Insulin-like growth factor-binding protein 4	IGFBP4	2.22047	-0.426215
Insulin-like growth factor-binding protein 5	IGFBP5	3.65885	-3.15175
Insulin-like growth factor-binding protein 6	IGFBP6	3.283	-0.629595
Insulin-like growth factor-binding protein 7	IGFBP7	5.88876	-1.80021
Integral membrane protein 2B	ITM2B	3.31832	-3.05714
Integral membrane protein DGCR2/IDD	DGCR2	0.487662	-0.557766
Integrin alpha-2	ITGA2	1.93443	0.704231
Integrin alpha-3	ITGA3	0.156618	-0.103303
Integrin alpha-4	ITGA4	0.606225	0.195589
Integrin alpha-5	ITGA5	3.44005	0.786567
Integrin alpha-6	ITGA6	1.53155	-0.32601
Integrin beta-1	ITGB1	1.65866	0.188749
Integrin beta-like protein 1	ITGBL1	4.68446	-0.881388
Intercellular adhesion molecule 1	ICAM1	0.256102	-0.274089
Interferon-induced 35 kDa protein	IFI35	1.20141	1.39432
Interferon-induced guanylate-binding protein 1	GBP1	2.7546	1.04191
Interferon-induced transmembrane protein 3	IFITM3	1.96724	-2.95904
Interferon-induced, double-stranded RNA-activated protein kinase	EIF2AK2	0.542819	-0.265452
Interleukin enhancer-binding factor 2	ILF2	0.827542	0.158019
Interleukin enhancer-binding factor 3	ILF3	2.43094	0.176057
Interleukin-1 receptor accessory protein	IL1RAP	1.45794	-0.311801
Interleukin-6	IL6	4.4242	1.15202
Interleukin-6 receptor subunit beta	IL6ST	3.84985	-1.17219
Interleukin-8	CXCL8	3.10788	2.24525
Interstitial collagenase	MMP1	5.8892	3.34266
Intraflagellar transport protein 25 homolog	HSPB11	1.33384	0.38214
Intron-binding protein aquarius	AQR	0.173204	0.341913
Isoamyl acetate-hydrolyzing esterase 1 homolog	IAH1	0.125954	0.158626
Isochorismatase domain-containing protein 1	ISOC1	0.0776334	0.0628236
Isocitrate dehydrogenase [NADP] cytoplasmic	IDH1	2.48278	-0.12066
Isoleucine--tRNA ligase, cytoplasmic	IARS	0.122334	-0.039416
Isoleucine--tRNA ligase, mitochondrial	IARS2	2.21471	0.3613
Isopentenyl-diphosphate Delta-isomerase 1	IDI1	3.53065	1.25319
IST1 homolog	IST1	1.73752	0.643254
Kazal-type serine protease inhibitor domain-containing protein 1	KAZALD1	4.95181	-2.16431
KDEL motif-containing protein 2	KDELC2	5.43974	-1.62896
Keratin, type I cytoskeletal 10	KRT10	0.180899	0.355942
Keratin, type I cytoskeletal 14	KRT14	0.540368	0.775449
Keratin, type I cytoskeletal 16	KRT16	0.516422	1.11312
Keratin, type I cytoskeletal 9	KRT9	0.0457485	0.0325877
Keratin, type II cytoskeletal 1	KRT1	0.0972425	0.129535
Keratin, type II cytoskeletal 2 epidermal	KRT2	0.398962	-0.41539
Keratin, type II cytoskeletal 5	KRT5	0.416742	0.851765
Keratin, type II cytoskeletal 6A	KRT6A	0.692703	2.26916
Ketosamine-3-kinase	FN3KRP	1.2019	-0.217328
KH domain-containing, RNA-binding, signal transduction-associated protein 1	KHDRBS1	0.0743564	0.0171782
KIF1-binding protein	KIAA1279	2.24408	1.67206
Kinectin	KTN1	3.3122	0.281757
Kinesin light chain 1	KLC1	1.6831	0.365356
Kinesin-1 heavy chain	KIF5B	2.86924	0.170532
Kinesin-like protein KIF11	KIF11	2.44695	1.26992
Kinesin-like protein KIF20A	KIF20A	1.02612	1.01507
Kinesin-like protein KIF23	KIF23	2.33906	1.9237
Kinesin-like protein KIF27	KIF27	0.0168279	-0.0649643
Kit ligand	KITLG	1.51619	-1.11486
Kynurenine--oxoglutarate transaminase 3	CCBL2	1.23477	0.515042
L-aminoadipate-semialdehyde dehydrogenase-phosphopantetheinyl transferase	AASDHPPT	0.839264	0.639203
L-lactate dehydrogenase A chain	LDHA	3.88567	0.287148
L-lactate dehydrogenase B chain	LDHB	4.6731	0.925996
La-related protein 1	LARP1	0.416896	0.23625
Lactadherin	MFGE8	3.41158	-0.708645
Lactosylceramide 4-alpha-galactosyltransferase	A4GALT	2.58465	-1.02716
Lactotransferrin	LTF	NaN	0
Lactoylglutathione lyase	GLO1	3.79116	1.18063
Lamin-B1	LMNB1	0.273902	-0.0621236
Lamin-B2	LMNB2	1.53932	0.228493
Lamina-associated polypeptide 2, isoform alpha	TMPO	0.211129	-0.0879669
Lamina-associated polypeptide 2, isoforms beta/gamma	TMPO	0.195564	-0.165809
Laminin subunit alpha-1	LAMA1	5.83088	-3.32279
Laminin subunit alpha-2	LAMA2	3.56184	-7.55404
Laminin subunit alpha-4	LAMA4	2.93065	0.677411
Laminin subunit alpha-5	LAMA5	2.55577	-0.572575
Laminin subunit beta-1	LAMB1	1.02058	-0.17826
Laminin subunit beta-2	LAMB2	3.33444	-0.897135
Laminin subunit gamma-1	LAMC1	2.9289	-0.454958
LanC-like protein 1	LANCL1	0.724429	0.236375
Lanosterol synthase	LSS	0.546852	0.66504
Large proline-rich protein BAG6	BAG6	1.55409	0.287928
Latent-transforming growth factor beta-binding protein 1	LTBP1	4.62283	-1.02653
Latent-transforming growth factor beta-binding protein 3	LTBP3	3.76207	-1.14598
Latent-transforming growth factor beta-binding protein 4	LTBP4	4.81161	-1.84226
Latexin	LXN	1.71366	1.42791
Layilin	LAYN	3.95999	-3.20535
LDLR chaperone MESD	MESDC2	0.499819	-0.23291
Legumain	LGMN	0.794676	0.474258
LETM1 and EF-hand domain-containing protein 1, mitochondrial	LETM1	NaN	0
Leucine--tRNA ligase, cytoplasmic	LARS	0.580132	-0.28472
Leucine-rich alpha-2-glycoprotein	LRG1	0.108946	-0.199035
Leucine-rich PPR motif-containing protein, mitochondrial	LRPPRC	0.357771	0.127492
Leucine-rich repeat flightless-interacting protein 1	LRRFIP1	0.114016	-0.106085
Leucine-rich repeat flightless-interacting protein 2	LRRFIP2	2.34465	5.20696
Leucine-rich repeat protein SHOC-2	SHOC2	0.913524	-0.79851
Leucine-rich repeat transmembrane protein FLRT2	FLRT2	3.42146	-2.52175
Leucine-rich repeat-containing protein 17	LRRC17	0.52913	0.184157
Leucine-rich repeat-containing protein 40	LRRC40	0.683579	-0.452326
Leucine-rich repeat-containing protein 47	LRRC47	1.66493	0.368363
Leucine-rich repeat-containing protein 59	LRRC59	2.40223	0.587077
Leucyl-cystinyl aminopeptidase	LNPEP	3.56136	-0.905426
Leukemia inhibitory factor	LIF	1.05684	0.406054
Leukocyte elastase inhibitor	SERPINB1	1.85747	-0.654852
Leukocyte surface antigen CD47	CD47	1.92194	2.48126
Leukotriene A-4 hydrolase	LTA4H	3.32337	0.629452
LIM and senescent cell antigen-like-containing domain protein 1	LIMS1	NaN	0
LIM and SH3 domain protein 1	LASP1	3.61809	0.653922
LIM domain and actin-binding protein 1	LIMA1	3.49934	0.556121
LIM domain only protein 7	LMO7	1.92911	-1.18202
Lipoma-preferred partner	LPP	0.620337	0.254714
Lon protease homolog, mitochondrial	LONP1	0.726823	-0.820247
Long-chain-fatty-acid--CoA ligase 4	ACSL4	0.884231	-1.23646
Low molecular weight phosphotyrosine protein phosphatase	ACP1	0.339343	0.202209
Low-density lipoprotein receptor	LDLR	4.50049	-1.16191
Low-density lipoprotein receptor-related protein 11	LRP11	2.70612	-1.78515
Low-density lipoprotein receptor-related protein 8	LRP8	1.66557	-0.972514
Luc7-like protein 3	LUC7L3	0.451959	0.311324
Lumican	LUM	1.94516	-0.662759
Lupus La protein	SSB	1.07092	-0.25291
Lymphocyte antigen 96	LY96	0.884511	-0.380837
Lys-63-specific deubiquitinase BRCC36	BRCC3	0.463083	0.682497
Lysine--tRNA ligase	KARS	3.48595	0.900246
Lysophosphatidylcholine acyltransferase 1	LPCAT1	0.00841868	-0.0059007
Lysosomal acid lipase/cholesteryl ester hydrolase	LIPA	0.878669	1.51625
Lysosomal alpha-glucosidase	GAA	2.72254	-0.999387
Lysosomal alpha-mannosidase	MAN2B1	1.78328	-0.989243
Lysosomal Pro-X carboxypeptidase	PRCP	1.20079	0.0991465
Lysosomal protective protein	CTSA	0.00414792	0.00130335
Lysosome membrane protein 2	SCARB2	1.27364	-1.4595
Lysosome-associated membrane glycoprotein 1	LAMP1	3.34426	-1.11677
Lysosome-associated membrane glycoprotein 2	LAMP2	2.99558	-1.04492
Lysyl oxidase homolog 1	LOXL1	2.88085	-0.659648
Lysyl oxidase homolog 2	LOXL2	3.81772	-0.896138
Lysyl oxidase homolog 3	LOXL3	2.37192	-1.5711
m7GpppX diphosphatase	DCPS	0.0483591	-0.0280126
Macrophage colony-stimulating factor 1	CSF1	1.24683	-0.32755
Macrophage migration inhibitory factor	MIF	0.391213	0.233189
Major prion protein	PRNP	0.318602	-0.190152
Major vault protein	MVP	2.04099	0.40786
Malate dehydrogenase, cytoplasmic	MDH1	0.891134	0.222305
Malate dehydrogenase, mitochondrial	MDH2	3.16712	0.574532
Malectin	MLEC	1.83677	1.5329
Malignant T-cell-amplified sequence 1	MCTS1	1.34066	0.710592
Mannan-binding lectin serine protease 1	MASP1	2.13403	-0.642235
Mannose-6-phosphate isomerase	MPI	0.836324	1.16181
Mannosyl-oligosaccharide 1,2-alpha-mannosidase IA	MAN1A1	3.81596	-1.05178
MAP7 domain-containing protein 1	MAP7D1	3.81912	3.02699
MARCKS-related protein	MARCKSL1	3.38604	2.90376
Matrilin-2	MATN2	1.36837	0.266742
Matrilin-3	MATN3	3.64839	3.61876
Matrin-3	MATR3	0.489841	0.0376918
Matrix metalloproteinase-14	MMP14	2.35177	-1.98192
Matrix metalloproteinase-19	MMP19	0.961675	-0.202923
Matrix-remodeling-associated protein 8	MXRA8	4.8348	-0.910738
Mediator of DNA damage checkpoint protein 1	MDC1	1.90629	1.68398
Membrane cofactor protein	CD46	4.49084	-3.14113
Membrane-associated progesterone receptor component 1	PGRMC1	0.0193558	0.00941531
Membrane-associated progesterone receptor component 2	PGRMC2	0.517583	-0.31543
Membrane-bound transcription factor site-1 protease	MBTPS1	0.980099	-0.102975
Mesencephalic astrocyte-derived neurotrophic factor	MANF	0.846602	0.218843
Mesothelin	MSLN	2.11426	-1.61763
Metalloproteinase inhibitor 1	TIMP1	3.19946	-0.39742
Metalloproteinase inhibitor 2	TIMP2	2.27771	-0.553029
Metallothionein-2	MT2A	1.95197	0.753513
Metastasis-associated protein MTA1	MTA1	1.00848	0.762575
Metastasis-associated protein MTA2	MTA2	1.26005	0.473933
Meteorin-like protein	METRNL	2.88552	-0.789879
Methionine adenosyltransferase 2 subunit beta	MAT2B	1.06365	0.21507
Methionine aminopeptidase 1	METAP1	0.503512	1.11581
Methionine aminopeptidase 2	METAP2	1.68802	0.48454
Methionine synthase	MTR	NaN	0
Methionine--tRNA ligase, cytoplasmic	MARS	0.239603	-0.0713323
Methylmalonyl-CoA mutase, mitochondrial	MUT	1.50255	0.613176
Methylosome protein 50	WDR77	1.94386	0.597803
Methylthioribose-1-phosphate isomerase	MRI1	1.20523	0.420557
Methylthioribulose-1-phosphate dehydratase	APIP	0.0947107	0.0521889
MHC class I polypeptide-related sequence A	MICA	0.12809	-0.0408262
MICOS complex subunit MIC60	IMMT	0.560383	-0.721564
Microfibril-associated glycoprotein 4	MFAP4	0.564116	-0.474133
Microtubule-actin cross-linking factor 1, isoforms 1/2/3/5	MACF1	0.0550343	0.0155296
Microtubule-associated protein 1A	MAP1A	1.39156	-0.827773
Microtubule-associated protein 1B	MAP1B	2.14682	-0.117174
Microtubule-associated protein 4	MAP4	0.619125	-0.0772324
Microtubule-associated protein RP/EB family member 1	MAPRE1	3.27244	0.603608
Microtubule-associated proteins 1A/1B light chain 3B	MAP1LC3B	0.235537	-0.0653731
Migration and invasion enhancer 1	MIEN1	1.73275	0.421572
Mini-chromosome maintenance complex-binding protein	MCMBP	0.183195	0.0969226
Mitochondrial 2-oxoglutarate/malate carrier protein	SLC25A11	1.14647	-0.918275
Mitochondrial antiviral-signaling protein	MAVS	0.484597	-0.264878
Mitochondrial fission 1 protein	FIS1	0.293033	0.361356
Mitochondrial import inner membrane translocase subunit Tim10	TIMM10	3.52823	2.1697
Mitochondrial import inner membrane translocase subunit Tim13	TIMM13	0.16688	0.0896676
Mitochondrial import inner membrane translocase subunit TIM44	TIMM44	0.00851193	0.0127951
Mitochondrial import inner membrane translocase subunit Tim9	TIMM9	1.78213	0.602767
Mitochondrial import receptor subunit TOM70	TOMM70A	0.00162919	-0.0022157
Mitochondrial intermembrane space import and assembly protein 40	CHCHD4	0.505757	0.129997
Mitochondrial-processing peptidase subunit beta	PMPCB	1.36596	1.28084
Mitogen-activated protein kinase 1	MAPK1	2.80744	0.456393
Mitogen-activated protein kinase 14	MAPK14	0.0875037	-0.0818946
Mitotic checkpoint protein BUB3	BUB3	0.913704	0.16395
Mitotic spindle assembly checkpoint protein MAD2A	MAD2L1	0.925643	0.363833
MOB kinase activator 1A	MOB1A	0.254282	0.116906
Moesin	MSN	2.93701	0.404191
Molybdopterin synthase catalytic subunit	MOCS2	0.919013	0.396201
Molybdopterin synthase sulfur carrier subunit	MOCS2	0.179946	-0.288158
Monocarboxylate transporter 4	SLC16A3	0.277995	0.109736
Mortality factor 4-like protein 2	MORF4L2	1.99078	1.3148
mRNA export factor	RAE1	0.856802	1.35636
Mth938 domain-containing protein	AAMDC	0.0931325	0.0508525
Multifunctional protein ADE2	PAICS	2.64545	0.396309
Multiple epidermal growth factor-like domains protein 6	MEGF6	2.80309	-2.63375
Multiple inositol polyphosphate phosphatase 1	MINPP1	1.54334	-0.408205
Muscleblind-like protein 1	MBNL1	2.83299	0.562661
Myc box-dependent-interacting protein 1	BIN1	1.62048	1.01727
Mycophenolic acid acyl-glucuronide esterase, mitochondrial	ABHD10	0.608952	0.409759
Myelin expression factor 2	MYEF2	3.54613	4.03968
Myeloid cell surface antigen CD33	CD33	2.70397	2.81792
Myeloid-derived growth factor	MYDGF	1.1572	-0.471598
Myoferlin	MYOF	1.17047	-0.0777849
Myosin light chain kinase, smooth muscle	MYLK	1.63684	0.706533
Myosin light polypeptide 6	MYL6	2.73447	0.481224
Myosin phosphatase Rho-interacting protein	MPRIP	0.209623	0.0522251
Myosin regulatory light chain 12A	MYL12A	3.30733	0.455503
Myosin regulatory light polypeptide 9	MYL9	3.12303	2.29392
Myosin-9	MYH9	1.7676	0.421745
Myotrophin	MTPN	3.97551	0.294156
Myristoylated alanine-rich C-kinase substrate	MARCKS	3.64489	0.888793
N-acetyl-D-glucosamine kinase	NAGK	3.72832	-0.907817
N-acetylgalactosaminyltransferase 7	GALNT7	0.975931	-0.154662
N-acetylglucosamine-1-phosphotransferase subunit gamma	GNPTG	1.37091	-0.379903
N-acetylglucosamine-6-sulfatase	GNS	1.13522	-1.47412
N-acetyllactosaminide beta-1,3-N-acetylglucosaminyltransferase 2	B3GNT2	3.58984	-0.740561
N-alpha-acetyltransferase 10	NAA10	0.253618	0.124505
N-alpha-acetyltransferase 15, NatA auxiliary subunit	NAA15	2.87258	0.341543
N-alpha-acetyltransferase 25, NatB auxiliary subunit	NAA25	3.98568	0.41736
N-alpha-acetyltransferase 50	NAA50	2.27712	0.500615
N-myc-interactor	NMI	4.23504	6.72536
N(G),N(G)-dimethylarginine dimethylaminohydrolase 1	DDAH1	3.49844	0.406646
N(G),N(G)-dimethylarginine dimethylaminohydrolase 2	DDAH2	1.01761	-0.151703
N6-adenosine-methyltransferase subunit METTL14	METTL14	1.55937	1.27125
Na(+)/H(+) exchange regulatory cofactor NHE-RF1	SLC9A3R1	0.555319	0.237693
Na(+)/H(+) exchange regulatory cofactor NHE-RF2	SLC9A3R2	1.68089	0.224517
NAD(P)H dehydrogenase [quinone] 1	NQO1	3.64423	-0.861783
NAD(P)H-hydrate epimerase	APOA1BP	0.833418	0.1472
NADH dehydrogenase [ubiquinone] 1 alpha subcomplex subunit 8	NDUFA8	0.467926	0.233102
NADH-cytochrome b5 reductase 3	CYB5R3	0.356771	-0.266528
NADP-dependent malic enzyme	ME1	2.36755	1.09131
NADPH--cytochrome P450 reductase	POR	3.32818	1.30873
Nardilysin	NRD1	1.57794	0.405328
Nascent polypeptide-associated complex subunit alpha, muscle-specific form	NACA	0.171892	-0.0864201
Nck-associated protein 1	NCKAP1	1.82575	0.299142
Nectin-1	PVRL1	0.253239	-0.075683
Nectin-2	PVRL2	2.80797	-0.810839
Nectin-3	PVRL3	2.27731	-1.3571
NEDD8	NEDD8	0.912282	-1.46359
NEDD8-activating enzyme E1 catalytic subunit	UBA3	1.16093	0.341532
NEDD8-activating enzyme E1 regulatory subunit	NAE1	1.49563	0.417786
NEDD8-conjugating enzyme Ubc12	UBE2M	1.37748	-0.195292
Neogenin	NEO1	0.540834	-0.0926901
Neprilysin	MME	NaN	0
Netrin-4	NTN4	4.27657	-2.40944
Neudesin	NENF	0.452377	0.898081
Neuroblast differentiation-associated protein AHNAK	AHNAK	3.47728	0.574224
Neuroblastoma suppressor of tumorigenicity 1	NBL1	0.560366	-0.158475
Neurogenic locus notch homolog protein 2	NOTCH2	1.58743	-0.909495
Neuroligin-2	NLGN2	2.91673	-1.15007
Neurolysin, mitochondrial	NLN	0.937859	0.461204
Neuronal growth regulator 1	NEGR1	1.71326	-0.958483
Neuronal pentraxin-1	NPTX1	3.12313	1.09311
Neuropilin-1	NRP1	1.44937	0.374036
Neuropilin-2	NRP2	1.39472	-0.284133
Neuroplastin	NPTN	1.22303	0.882153
Neuroserpin	SERPINI1	2.39859	1.09899
Neurotrimin	NTM	2.34253	-1.77273
Neutral alpha-glucosidase AB	GANAB	0.73184	-0.161211
Neutral amino acid transporter B(0)	SLC1A5	2.26967	-0.187755
Neutral cholesterol ester hydrolase 1	NCEH1	0.853711	-0.380309
NHL repeat-containing protein 2	NHLRC2	0.931105	-0.424323
NHL repeat-containing protein 3	NHLRC3	3.61199	-3.47597
NHP2-like protein 1	NHP2L1	0.33239	-0.834141
Niban-like protein 1	FAM129B	2.70041	0.468028
Nicastrin	NCSTN	0.0120975	0.0194759
Nicotinamide N-methyltransferase	NNMT	1.33972	-0.363942
Nicotinamide phosphoribosyltransferase	NAMPT	2.56328	0.30611
Nidogen-1	NID1	3.71724	-0.668169
Nidogen-2	NID2	8.00072	-2.2274
Niemann-Pick C1 protein	NPC1	0.925846	-0.968458
NIF3-like protein 1	NIF3L1	0.305711	0.334067
Nischarin	NISCH	2.22523	0.742795
Nitrilase homolog 1	NIT1	3.3913	2.13787
NKG2D ligand 2	ULBP2	2.34221	-0.63678
Nodal modulator 3	NOMO3	1.93467	-0.281806
Non-histone chromosomal protein HMG-14	HMGN1	0.111966	0.233781
Non-histone chromosomal protein HMG-17	HMGN2	0.382526	-0.355445
Non-POU domain-containing octamer-binding protein	NONO	1.63841	0.168847
Non-specific lipid-transfer protein	SCP2	0.885757	-0.271182
Notchless protein homolog 1	NLE1	2.55622	1.9329
NSFL1 cofactor p47	NSFL1C	2.10013	0.286933
Nuclear autoantigen Sp-100	SP100	3.13111	-1.81174
Nuclear autoantigenic sperm protein	NASP	1.16719	0.269826
Nuclear cap-binding protein subunit 1	NCBP1	0.0623716	-0.0719535
Nuclear fragile X mental retardation-interacting protein 2	NUFIP2	NaN	0
Nuclear inhibitor of protein phosphatase 1	PPP1R8	0.0253803	0.0344944
Nuclear migration protein nudC	NUDC	1.84726	0.466836
Nuclear mitotic apparatus protein 1	NUMA1	1.23132	-0.133248
Nuclear pore complex protein Nup214	NUP214	0.838823	-0.325596
Nuclear pore complex protein Nup50	NUP50	0.766361	0.428695
Nuclear pore complex protein Nup93	NUP93	1.14295	1.28954
Nuclear pore glycoprotein p62	NUP62	0.222307	-0.0572618
Nuclear protein localization protein 4 homolog	NPLOC4	1.09951	0.119279
Nuclear receptor 2C2-associated protein	NR2C2AP	1.61754	-1.86601
Nuclear receptor-binding protein	NRBP1	0.173599	0.0807826
Nuclear transcription factor Y subunit gamma	NFYC	1.62054	0.658552
Nuclear transport factor 2	NUTF2	1.39494	0.539305
Nuclear ubiquitous casein and cyclin-dependent kinase substrate 1	NUCKS1	0.148858	0.0559839
Nuclease-sensitive element-binding protein 1	YBX1	0.473726	-0.105908
Nucleobindin-1	NUCB1	4.41909	-0.832857
Nucleobindin-2	NUCB2	2.85522	-0.754853
Nucleolar and coiled-body phosphoprotein 1	NOLC1	1.19009	0.36187
Nucleolar and spindle-associated protein 1	NUSAP1	0.421802	0.797213
Nucleolar protein 56	NOP56	0.478279	-0.136149
Nucleolar protein 58	NOP58	0.918504	0.602465
Nucleolar RNA helicase 2	DDX21	1.55373	0.707406
Nucleolin	NCL	2.31192	-0.206664
Nucleolysin TIAR	TIAL1	2.77572	0.473524
Nucleophosmin	NPM1	0.0781094	-0.0273476
Nucleoplasmin-3	NPM3	1.32777	0.576004
Nucleoporin Nup43	NUP43	NaN	0
Nucleoporin p54	NUP54	2.15183	0.303441
Nucleoporin SEH1	SEH1L	0.503925	-0.590009
Nucleoprotein TPR	TPR	1.05533	0.173274
Nucleoredoxin	NXN	0.599463	-1.09952
Nucleoside diphosphate kinase A	NME1	2.14277	0.545815
Nucleoside diphosphate kinase B	NME2	2.80799	0.521545
Nucleosome assembly protein 1-like 1	NAP1L1	0.360641	-1.62281
Nucleosome assembly protein 1-like 4	NAP1L4	0.682055	0.128424
Nucleotide exchange factor SIL1	SIL1	2.16401	-0.610137
NudC domain-containing protein 1	NUDCD1	1.27944	0.359852
NudC domain-containing protein 3	NUDCD3	0.966724	1.53537
Obg-like ATPase 1	OLA1	0.603444	-0.0994002
OCIA domain-containing protein 1	OCIAD1	0.792005	-0.717006
Olfactomedin-like protein 2A	OLFML2A	2.74419	-2.79318
Olfactomedin-like protein 3	OLFML3	1.88516	-0.446775
Oligoribonuclease, mitochondrial	REXO2	2.25064	0.529402
Omega-amidase NIT2	NIT2	0.105384	0.0277176
Oncostatin-M-specific receptor subunit beta	OSMR	1.4263	-0.365588
Ornithine aminotransferase, mitochondrial	OAT	0.47304	0.228414
Osteoclast-associated immunoglobulin-like receptor	OSCAR	3.84893	1.60636
Osteoclast-stimulating factor 1	OSTF1	0.486306	0.568086
Out at first protein homolog	OAF	2.8905	1.12159
Ovarian cancer-associated gene 2 protein	OVCA2	2.4216	-2.75629
Oxygen-dependent coproporphyrinogen-III oxidase, mitochondrial	CPOX	0.15988	0.105502
Oxysterol-binding protein 1	OSBP	2.35156	1.493
Pachytene checkpoint protein 2 homolog	TRIP13	0.345409	0.783143
Paired amphipathic helix protein Sin3a	SIN3A	NaN	0
Palladin	PALLD	0.876475	0.704073
Palmitoyl-protein thioesterase 1	PPT1	1.93767	-0.471066
Pantetheinase	VNN1	2.25238	1.37104
Paraspeckle component 1	PSPC1	1.35709	-0.637737
Parathymosin	PTMS	0.377154	0.238102
Partner of Y14 and mago	WIBG	0.480593	-0.282647
Paxillin	PXN	1.27623	0.486346
PC4 and SFRS1-interacting protein	PSIP1	0.930442	-0.520437
PCI domain-containing protein 2	PCID2	0.810325	-0.442759
PDZ and LIM domain protein 1	PDLIM1	0.949591	0.193343
PDZ and LIM domain protein 4	PDLIM4	1.6867	1.1838
PDZ and LIM domain protein 5	PDLIM5	1.06709	0.161816
PDZ and LIM domain protein 7	PDLIM7	1.42632	0.407844
Pentraxin-related protein PTX3	PTX3	4.03614	0.5592
Peptidase M20 domain-containing protein 2	PM20D2	0.428022	-0.416812
Peptidyl-glycine alpha-amidating monooxygenase	PAM	5.09655	-1.33566
Peptidyl-prolyl cis-trans isomerase A	PPIA	0.36419	0.0645879
Peptidyl-prolyl cis-trans isomerase B	PPIB	2.55565	-0.809376
Peptidyl-prolyl cis-trans isomerase C	PPIC	2.09711	-1.31125
Peptidyl-prolyl cis-trans isomerase F, mitochondrial	PPIF	1.64185	0.659153
Peptidyl-prolyl cis-trans isomerase FKBP10	FKBP10	2.36821	0.608382
Peptidyl-prolyl cis-trans isomerase FKBP1A	FKBP1A	0.584159	0.110867
Peptidyl-prolyl cis-trans isomerase FKBP2	FKBP2	0.413195	-0.170055
Peptidyl-prolyl cis-trans isomerase FKBP3	FKBP3	0.957893	0.225812
Peptidyl-prolyl cis-trans isomerase FKBP4	FKBP4	1.04891	0.206689
Peptidyl-prolyl cis-trans isomerase FKBP7	FKBP7	0.893695	-0.898784
Peptidyl-prolyl cis-trans isomerase FKBP9	FKBP9	0.368577	-0.220725
Peptidyl-prolyl cis-trans isomerase H	PPIH	2.51151	0.439208
Peptidyl-prolyl cis-trans isomerase NIMA-interacting 1	PIN1	0.923665	-0.384837
Peptidyl-prolyl cis-trans isomerase NIMA-interacting 4	PIN4	0.716814	1.71255
Peptidyl-prolyl cis-trans isomerase-like 1	PPIL1	3.02795	3.01882
Peptidyl-prolyl cis-trans isomerase-like 3	PPIL3	0.245836	0.558215
Peptidylprolyl isomerase domain and WD repeat-containing protein 1	PPWD1	NaN	0
Perilipin-3	PLIN3	1.86274	-0.39695
Periodic tryptophan protein 1 homolog	PWP1	2.21663	0.519384
Peripheral plasma membrane protein CASK	CASK	2.12617	-0.499537
Peroxidasin homolog	PXDN	2.69695	-0.468821
Peroxiredoxin-1	PRDX1	0.129003	0.014389
Peroxiredoxin-2	PRDX2	0.316365	-0.0641702
Peroxiredoxin-4	PRDX4	2.1234	0.309561
Peroxiredoxin-5, mitochondrial	PRDX5	1.83546	-0.527765
Peroxiredoxin-6	PRDX6	0.552028	0.287679
Peroxisomal biogenesis factor 19	PEX19	NaN	0
Peroxisomal multifunctional enzyme type 2	HSD17B4	1.01366	-0.669093
PERQ amino acid-rich with GYF domain-containing protein 2	GIGYF2	2.77006	2.05416
PEST proteolytic signal-containing nuclear protein	PCNP	2.15651	0.557628
PHD finger-like domain-containing protein 5A	PHF5A	0.266492	0.0868111
Phenylalanine--tRNA ligase alpha subunit	FARSA	0.112463	0.103087
Phenylalanine--tRNA ligase beta subunit	FARSB	0.0915301	0.0314929
Phosducin-like protein 3	PDCL3	0.904536	0.909744
Phosphate carrier protein, mitochondrial	SLC25A3	0.176773	-0.127808
Phosphatidylethanolamine-binding protein 1	PEBP1	0.585351	0.195489
Phosphatidylinositol 4-kinase type 2-alpha	PI4K2A	0.509814	-0.255931
Phosphatidylinositol transfer protein alpha isoform	PITPNA	0.828206	0.0993106
Phosphatidylinositol transfer protein beta isoform	PITPNB	1.49579	0.504734
Phosphatidylinositol-binding clathrin assembly protein	PICALM	0.743949	0.305859
Phosphoacetylglucosamine mutase	PGM3	0.00465885	-0.00110944
Phosphoglucomutase-1	PGM1	3.06047	0.563591
Phosphoglucomutase-2	PGM2	1.74667	0.275745
Phosphoglycerate kinase 1	PGK1	5.47794	0.394501
Phosphoglycerate mutase 1	PGAM1	1.66983	0.420004
Phosphoglycolate phosphatase	PGP	0.0316017	-0.00404485
Phospholipase A-2-activating protein	PLAA	0.272715	0.0959123
Phospholipase D3	PLD3	2.9813	-2.68578
Phosphoribosyl pyrophosphate synthase-associated protein 2	PRPSAP2	0.757003	0.602308
Phosphoribosylformylglycinamidine synthase	PFAS	0.0219427	-0.00596619
Phosphoserine aminotransferase	PSAT1	0.411099	0.0490252
Phosphoserine phosphatase	PSPH	2.08574	-2.26416
Pigment epithelium-derived factor	SERPINF1	2.6935	-0.76566
Pinin	PNN	3.20039	1.33113
PITH domain-containing protein 1	PITHD1	2.64869	0.654039
Plasma alpha-L-fucosidase	FUCA2	4.14191	-0.682462
Plasma membrane calcium-transporting ATPase 4	ATP2B4	1.89681	0.752659
Plasminogen activator inhibitor 1	SERPINE1	3.47984	3.46403
Plasminogen activator inhibitor 1 RNA-binding protein	SERBP1	4.03866	0.552061
Plasminogen activator inhibitor 2	SERPINB2	3.40724	-0.661957
Plastin-1	PLS1	0.319214	-0.405118
Plastin-3	PLS3	2.7926	0.568788
Platelet-activating factor acetylhydrolase IB subunit alpha	PAFAH1B1	0.495028	0.0383956
Platelet-activating factor acetylhydrolase IB subunit beta	PAFAH1B2	0.741186	-0.203015
Platelet-activating factor acetylhydrolase IB subunit gamma	PAFAH1B3	2.51069	-0.431406
Platelet-derived growth factor C	PDGFC	0.31689	-0.276232
Platelet-derived growth factor receptor alpha	PDGFRA	3.62918	-2.76571
Platelet-derived growth factor receptor beta	PDGFRB	3.82465	-2.0723
Platelet-derived growth factor receptor-like protein	PDGFRL	0.089913	0.081948
Plectin	PLEC	2.24625	0.173646
Pleiotrophin	PTN	1.29651	-0.598453
Pleiotropic regulator 1	PLRG1	0.301416	0.100831
Plexin-B2	PLXNB2	2.7859	-0.613777
Podocalyxin	PODXL	1.23203	-0.51325
Poliovirus receptor	PVR	5.06734	-0.669598
Poly [ADP-ribose] polymerase 1	PARP1	1.48169	0.437648
Poly(A) polymerase alpha	PAPOLA	2.72407	-1.71242
Poly(ADP-ribose) glycohydrolase ARH3	ADPRHL2	1.86966	0.750479
Poly(rC)-binding protein 1	PCBP1	2.18193	-0.345744
Poly(rC)-binding protein 2	PCBP2	0.32351	0.141542
Poly(rC)-binding protein 3	PCBP3	4.48182	-1.69715
Poly(U)-binding-splicing factor PUF60	PUF60	0.875611	0.242002
Polyadenylate-binding protein 1	PABPC1	2.64854	0.309462
Polyadenylate-binding protein 2	PABPN1	1.40453	0.243105
Polyadenylate-binding protein 4	PABPC4	1.20142	0.577218
Polyadenylate-binding protein-interacting protein 1	PAIP1	0.583064	0.148902
Polymerase I and transcript release factor	PTRF	1.8527	0.252251
Polypeptide N-acetylgalactosaminyltransferase 1	GALNT1	3.33035	-1.78032
Polypeptide N-acetylgalactosaminyltransferase 10	GALNT10	3.66292	-1.05107
Polypeptide N-acetylgalactosaminyltransferase 2	GALNT2	2.26241	-0.474087
Polypeptide N-acetylgalactosaminyltransferase 4	GALNT4	1.46394	-0.953941
Polypeptide N-acetylgalactosaminyltransferase 5	GALNT5	5.8838	-2.17964
Polypyrimidine tract-binding protein 1	PTBP1	1.84881	0.36289
Porphobilinogen deaminase	HMBS	0.0222973	-0.0154215
PRA1 family protein 3	ARL6IP5	0.222926	-0.452866
Pre-mRNA-processing factor 19	PRPF19	1.6203	0.28065
Pre-mRNA-processing factor 40 homolog A	PRPF40A	1.04475	-0.159856
Pre-mRNA-processing-splicing factor 8	PRPF8	0.639024	-0.162477
Pre-mRNA-splicing factor ATP-dependent RNA helicase DHX15	DHX15	2.17644	-0.424924
Pre-mRNA-splicing factor ISY1 homolog	ISY1	0.215932	0.0800978
Pre-mRNA-splicing factor SPF27	BCAS2	0.74277	0.296766
Prefoldin subunit 1	PFDN1	0.38722	0.235343
Prefoldin subunit 2	PFDN2	2.12266	0.349145
Prefoldin subunit 3	VBP1	1.37551	0.545516
Prefoldin subunit 5	PFDN5	1.00066	0.503409
Prefoldin subunit 6	PFDN6	1.16893	0.426589
Pregnancy-specific beta-1-glycoprotein 4	PSG4	2.17464	1.18369
Pregnancy-specific beta-1-glycoprotein 5	PSG5	NaN	0
Prelamin-A/C	LMNA	2.68493	0.286258
Prenylcysteine oxidase 1	PCYOX1	2.76854	-1.32289
Presequence protease, mitochondrial	PITRM1	1.58784	0.491766
Pro-neuregulin-1, membrane-bound isoform	NRG1	NaN	0
Probable 28S rRNA (cytosine(4447)-C(5))-methyltransferase	NOP2	0.328716	-0.133265
Probable ATP-dependent RNA helicase DDX17	DDX17	1.36657	0.224517
Probable ATP-dependent RNA helicase DDX23	DDX23	1.65073	1.09269
Probable ATP-dependent RNA helicase DDX46	DDX46	0.404936	-0.194758
Probable ATP-dependent RNA helicase DDX5	DDX5	1.84132	0.260865
Probable ATP-dependent RNA helicase DDX6	DDX6	2.90751	0.533699
Probable E3 ubiquitin-protein ligase HERC4	HERC4	0.873862	-0.160291
Probable tRNA N6-adenosine threonylcarbamoyltransferase	OSGEP	0.503844	-0.0718085
Probable ubiquitin carboxyl-terminal hydrolase FAF-X	USP9X	0.444567	0.162146
Procollagen C-endopeptidase enhancer 1	PCOLCE	3.87937	-0.812686
Procollagen C-endopeptidase enhancer 2	PCOLCE2	2.90111	-2.09473
Procollagen galactosyltransferase 1	COLGALT1	0.840236	-1.20298
Procollagen-lysine,2-oxoglutarate 5-dioxygenase 1	PLOD1	0.491349	-0.104583
Procollagen-lysine,2-oxoglutarate 5-dioxygenase 2	PLOD2	2.46562	0.832469
Procollagen-lysine,2-oxoglutarate 5-dioxygenase 3	PLOD3	3.09694	0.588875
Profilin-1	PFN1	0.187854	-0.0309652
Profilin-2	PFN2	1.43776	-0.197272
Programmed cell death 6-interacting protein	PDCD6IP	3.7096	0.395972
Programmed cell death protein 10	PDCD10	1.17497	0.201314
Programmed cell death protein 5	PDCD5	0.658931	0.143881
Programmed cell death protein 6	PDCD6	1.52694	0.445548
Prohibitin	PHB	0.456265	-0.318525
Prohibitin-2	PHB2	0.696211	-0.281172
Prolactin-inducible protein	PIP	0.25586	0.177247
Proliferating cell nuclear antigen	PCNA	0.793138	0.207511
Proliferation-associated protein 2G4	PA2G4	2.2343	0.290609
Proline synthase co-transcribed bacterial homolog protein	PROSC	1.97002	2.11068
Prolow-density lipoprotein receptor-related protein 1	LRP1	4.2288	-1.06765
Prolyl 3-hydroxylase 1	LEPRE1	2.45581	-0.601611
Prolyl 4-hydroxylase subunit alpha-1	P4HA1	0.00733153	0.00257174
Prolyl 4-hydroxylase subunit alpha-2	P4HA2	2.17456	1.11361
Prolyl endopeptidase	PREP	0.298817	0.0541941
Prolyl endopeptidase-like	PREPL	0.348759	0.125413
Proprotein convertase subtilisin/kexin type 9	PCSK9	1.94579	0.179834
Prosaposin	PSAP	4.73524	-0.680893
Prostaglandin E synthase 3	PTGES3	1.11103	0.419856
Prostaglandin reductase 1	PTGR1	0.31123	0.133478
Proteasomal ubiquitin receptor ADRM1	ADRM1	0.958628	2.22001
Proteasome activator complex subunit 1	PSME1	2.03152	0.249858
Proteasome activator complex subunit 2	PSME2	1.58028	0.258302
Proteasome activator complex subunit 3	PSME3	2.29379	0.99974
Proteasome assembly chaperone 1	PSMG1	0.286575	0.40591
Proteasome subunit alpha type-1	PSMA1	1.18382	0.410876
Proteasome subunit alpha type-2	PSMA2	1.57527	0.352975
Proteasome subunit alpha type-3	PSMA3	1.90493	0.392248
Proteasome subunit alpha type-4	PSMA4	1.47745	0.598999
Proteasome subunit alpha type-5	PSMA5	2.4441	0.606455
Proteasome subunit alpha type-6	PSMA6	3.17212	0.63245
Proteasome subunit alpha type-7	PSMA7	0.983028	0.296931
Proteasome subunit beta type-1	PSMB1	0.957543	0.29013
Proteasome subunit beta type-10	PSMB10	0.222741	0.564695
Proteasome subunit beta type-2	PSMB2	1.55263	0.321034
Proteasome subunit beta type-3	PSMB3	0.693877	0.270856
Proteasome subunit beta type-4	PSMB4	1.17016	0.233569
Proteasome subunit beta type-5	PSMB5	1.43197	0.497471
Proteasome subunit beta type-6	PSMB6	1.27622	0.287886
Proteasome subunit beta type-7	PSMB7	1.60192	0.284862
Proteasome subunit beta type-8	PSMB8	2.13203	0.418051
Proteasome subunit beta type-9	PSMB9	1.03839	1.4268
Proteasome-associated protein ECM29 homolog	ECM29	0.112632	0.0481326
Protein AHNAK2	AHNAK2	0.910129	0.336721
Protein arginine N-methyltransferase 1	PRMT1	0.692286	0.111787
Protein arginine N-methyltransferase 5	PRMT5	3.29118	0.64548
Protein argonaute-2	AGO2	0.235712	-0.0906906
Protein BRICK1	BRK1	1.32334	1.09401
Protein BUD31 homolog	BUD31	0.262197	0.704709
Protein canopy homolog 2	CNPY2	0.201432	0.0989189
Protein canopy homolog 3	CNPY3	2.66378	-0.247705
Protein CASC4	CASC4	1.56294	-0.432372
Protein CDV3 homolog	CDV3	1.98779	0.308749
Protein CutA	CUTA	1.64861	-0.44883
Protein CYR61	CYR61	3.2088	-0.872976
Protein deglycase DJ-1	PARK7	1.79381	0.271006
Protein DEK	DEK	0.836031	-0.139631
Protein diaphanous homolog 1	DIAPH1	2.29084	-0.277571
Protein disulfide-isomerase	P4HB	1.94122	-0.33687
Protein disulfide-isomerase A3	PDIA3	0.0792491	0.0282752
Protein disulfide-isomerase A4	PDIA4	1.32129	-0.190928
Protein disulfide-isomerase A6	PDIA6	1.36068	-0.157295
Protein disulfide-isomerase TMX3	TMX3	1.92355	-0.983332
Protein enabled homolog	ENAH	0.920795	0.400348
Protein ERGIC-53	LMAN1	2.18808	-0.637681
Protein FAM114A2	FAM114A2	4.38316	0.941281
Protein FAM3C	FAM3C	3.77681	-0.911532
Protein FAM49B	FAM49B	1.4863	0.558971
Protein FAM50A	FAM50A	1.1829	0.540695
Protein FAM91A1	FAM91A1	NaN	0
Protein FAM98A	FAM98A	0.560315	1.13995
Protein FAM98B	FAM98B	0.56089	0.726794
Protein farnesyltransferase subunit beta	FNTB	0.0554514	-0.0499395
Protein flightless-1 homolog	FLII	0.531312	-0.424791
Protein HEXIM1	HEXIM1	NaN	0
Protein kinase C and casein kinase substrate in neurons protein 2	PACSIN2	0.943466	0.134847
Protein kinase C delta-binding protein	PRKCDBP	1.47795	3.22816
Protein kinase C iota type	PRKCI	1.92697	1.58928
Protein lin-7 homolog C	LIN7C	1.50022	1.44464
Protein LSM12 homolog	LSM12	0.452871	0.16649
Protein LSM14 homolog A	LSM14A	2.61743	1.56724
Protein LYRIC	MTDH	0.0584082	-0.0211875
Protein LZIC	LZIC	2.88442	-1.36691
Protein mago nashi homolog 2	MAGOHB	1.24795	0.293018
Protein MEMO1	MEMO1	0.543534	0.157997
Protein NDRG1	NDRG1	0.605055	0.258232
Protein Niban	FAM129A	1.77251	0.450213
Protein NOV homolog	NOV	NaN	0
Protein NOXP20	FAM114A1	0.260434	-0.58487
Protein OS-9	OS9	1.30814	-0.406808
Protein PAXX	C9orf142	1.32415	-0.176651
Protein PBDC1	PBDC1	1.70627	0.394711
Protein phosphatase 1 regulatory subunit 12A	PPP1R12A	0.18394	-0.0818221
Protein phosphatase 1 regulatory subunit 14B	PPP1R14B	0.263405	0.311361
Protein phosphatase 1 regulatory subunit 7	PPP1R7	0.45821	-0.236072
Protein phosphatase 1A	PPM1A	0.595354	0.777452
Protein phosphatase 1F	PPM1F	0.413729	0.171395
Protein phosphatase 1G	PPM1G	1.48516	0.549611
Protein phosphatase inhibitor 2	PPP1R2	0.152925	0.072408
Protein phosphatase methylesterase 1	PPME1	1.19869	0.376826
Protein PML	PML	1.21477	0.177542
Protein PRRC2C	PRRC2C	2.17703	0.432047
Protein RCC2	RCC2	1.41874	0.375788
Protein S100-A10	S100A10	2.50871	1.65425
Protein S100-A11	S100A11	1.77222	0.417423
Protein S100-A13	S100A13	2.94919	0.845868
Protein S100-A16	S100A16	2.24629	0.859513
Protein S100-A4	S100A4	0.332524	-0.182101
Protein S100-A6	S100A6	0.296506	-0.0863164
Protein S100-A7	S100A7	0.795824	3.24295
Protein S100-A9	S100A9	0.124592	0.799812
Protein SAAL1	SAAL1	0.103936	0.132769
Protein SEC13 homolog	SEC13	1.8197	0.302244
Protein SET	SET	2.0704	0.491691
Protein TFG	TFG	0.771064	0.37652
Protein transport protein Sec16A	SEC16A	0.818274	0.45724
Protein transport protein Sec23A	SEC23A	3.1193	0.484285
Protein transport protein Sec24A	SEC24A	0.367546	-0.113397
Protein transport protein Sec24B	SEC24B	0.0262046	-0.0134862
Protein transport protein Sec24C	SEC24C	2.3776	0.609747
Protein transport protein Sec24D	SEC24D	2.63902	0.440081
Protein transport protein Sec31A	SEC31A	2.18501	0.283932
Protein transport protein Sec61 subunit beta	SEC61B	NaN	0
Protein Wnt-5a	WNT5A	1.68854	0.532865
Protein Wnt-5b	WNT5B	0.485703	0.315145
Protein XRP2	RP2	0.526523	0.374366
Protein-glutamate O-methyltransferase	ARMT1	0.78641	0.303282
Protein-glutamine gamma-glutamyltransferase 2	TGM2	3.8325	2.55011
Protein-L-isoaspartate(D-aspartate) O-methyltransferase	PCMT1	0.816266	0.220509
Protein-lysine 6-oxidase	LOX	3.05501	-0.7833
Protein-tyrosine sulfotransferase 1	TPST1	0.694375	-0.342861
Prothymosin alpha	PTMA	0.390593	-1.39094
Protocadherin Fat 1	FAT1	3.37339	-1.35818
Protocadherin Fat 4	FAT4	3.72271	-1.95626
Protocadherin gamma-C3	PCDHGC3	3.25142	-1.45465
Protocadherin gamma-C5	PCDHGC5	0.915056	0.551508
Pseudouridine-5-phosphatase	HDHD1	NaN	0
Pseudouridylate synthase 7 homolog	PUS7	1.48025	-0.272582
Purine nucleoside phosphorylase	PNP	3.51812	0.729693
Puromycin-sensitive aminopeptidase	NPEPPS	2.82599	0.240294
Putative adenosylhomocysteinase 3	AHCYL2	0.0301269	-0.0142288
Putative E3 ubiquitin-protein ligase UBR7	UBR7	0.627921	0.23613
Putative heat shock protein HSP 90-beta 2	HSP90AB2P	1.03605	1.05961
Putative HLA class I histocompatibility antigen, alpha chain H	HLA-H	0.513813	-1.30074
Putative hydrolase RBBP9	RBBP9	0.108843	0.0430234
Putative peptidyl-tRNA hydrolase PTRHD1	PTRHD1	0.0851427	0.0523739
Putative phospholipase B-like 2	PLBD2	0.220085	-0.310699
Putative pre-mRNA-splicing factor ATP-dependent RNA helicase DHX16	DHX16	0.364432	-1.10404
Putative RNA-binding protein Luc7-like 2	LUC7L2	0.271235	-0.0822353
Putative sodium-coupled neutral amino acid transporter 10	SLC38A10	0.490776	0.729194
Pyridoxal kinase	PDXK	0.453225	0.0940043
Pyridoxal phosphate phosphatase	PDXP	1.35883	0.882542
Pyridoxine-5-phosphate oxidase	PNPO	2.88922	0.657815
Pyrroline-5-carboxylate reductase 1, mitochondrial	PYCR1	0.827446	0.683566
Pyrroline-5-carboxylate reductase 3	PYCRL	0.976969	1.10254
Pyruvate kinase PKM	PKM	1.52095	0.159273
Quinone oxidoreductase	CRYZ	1.94206	0.589966
Quinone oxidoreductase PIG3	TP53I3	2.71984	0.555247
Quinone oxidoreductase-like protein 1	CRYZL1	1.26366	-0.478165
Rab GDP dissociation inhibitor alpha	GDI1	1.88405	0.335785
Rab GDP dissociation inhibitor beta	GDI2	3.75788	0.340115
Rab GTPase-binding effector protein 1	RABEP1	NaN	0
Rabankyrin-5	ANKFY1	1.38822	-0.403685
Rac GTPase-activating protein 1	RACGAP1	3.06965	1.3521
Radixin	RDX	1.26725	0.378883
Ran GTPase-activating protein 1	RANGAP1	4.03607	0.943193
Ran-binding protein 3	RANBP3	0.532877	-0.22893
Ran-specific GTPase-activating protein	RANBP1	0.775281	0.45298
Rap1 GTPase-GDP dissociation stimulator 1	RAP1GDS1	0.628327	0.114715
Ras GTPase-activating protein-binding protein 1	G3BP1	1.28887	0.496739
Ras GTPase-activating protein-binding protein 2	G3BP2	1.74146	0.40951
Ras GTPase-activating-like protein IQGAP1	IQGAP1	3.27632	0.325941
Ras suppressor protein 1	RSU1	2.79608	0.715782
Ras-related C3 botulinum toxin substrate 1	RAC1	1.77985	0.12617
Ras-related GTP-binding protein C	RRAGC	0.377908	-0.196138
Ras-related protein R-Ras2	RRAS2	1.25155	1.12831
Ras-related protein Rab-11B	RAB11B	0.0323538	-0.00885836
Ras-related protein Rab-14	RAB14	0.0120557	0.00379817
Ras-related protein Rab-1A	RAB1A	0.217202	0.108906
Ras-related protein Rab-1B	RAB1B	0.196589	0.048912
Ras-related protein Rab-2A	RAB2A	0.314808	-0.109741
Ras-related protein Rab-32	RAB32	1.42891	-1.04505
Ras-related protein Rab-5C	RAB5C	2.64923	0.429692
Ras-related protein Rab-6A	RAB6A	1.51191	-0.360772
Ras-related protein Rab-7a	RAB7A	0.107037	0.0347627
Ras-related protein Rab-8A	RAB8A	0.160969	0.126914
Ras-related protein Ral-A	RALA	0.519277	0.243573
Ras-related protein Rap-1b	RAP1B	0.113325	0.12729
Ras-related protein Rap-2c	RAP2C	3.20821	0.377195
Receptor-type tyrosine-protein phosphatase F	PTPRF	3.1127	0.774867
Receptor-type tyrosine-protein phosphatase gamma	PTPRG	2.45886	-0.773586
Receptor-type tyrosine-protein phosphatase kappa	PTPRK	1.45004	-0.414965
Receptor-type tyrosine-protein phosphatase S	PTPRS	4.66031	-1.71031
Reelin	RELN	4.1957	-1.10549
Regulation of nuclear pre-mRNA domain-containing protein 1B	RPRD1B	1.11268	0.407682
Regulator of chromosome condensation	RCC1	0.43513	-0.0518716
Regulator of G-protein signaling 10	RGS10	1.65254	1.02649
Regulator of microtubule dynamics protein 1	RMDN1	0.320679	-0.149476
Regulator of microtubule dynamics protein 3	RMDN3	0.618871	0.237541
Regulator of nonsense transcripts 1	UPF1	0.400161	0.149434
Renin receptor	ATP6AP2	0.77351	-0.480847
Replication factor C subunit 5	RFC5	1.80525	-1.79066
Replication protein A 14 kDa subunit	RPA3	1.92464	0.385195
Replication protein A 32 kDa subunit	RPA2	1.11248	0.408863
Replication protein A 70 kDa DNA-binding subunit	RPA1	0.5353	-0.0746771
Retbindin	RTBDN	1.5284	-0.638047
Reticulocalbin-1	RCN1	0.39289	-0.0972563
Reticulocalbin-3	RCN3	0.796064	-0.812089
Reticulon-3	RTN3	1.1511	0.690804
Reticulon-4	RTN4	2.2914	0.448048
Retinoblastoma-binding protein 5	RBBP5	1.25325	1.25786
Reversion-inducing cysteine-rich protein with Kazal motifs	RECK	0.645324	-0.162123
RGM domain family member B	RGMB	2.67371	0.305679
Rho GDP-dissociation inhibitor 1	ARHGDIA	0.967493	0.239415
Rho GDP-dissociation inhibitor 2	ARHGDIB	NaN	0
Rho GTPase-activating protein 1	ARHGAP1	0.652837	0.224202
Rho GTPase-activating protein 17	ARHGAP17	0.976804	0.364887
Rho GTPase-activating protein 18	ARHGAP18	2.52758	0.310343
Rho guanine nucleotide exchange factor 1	ARHGEF1	0.296225	-0.17886
Rho-associated protein kinase 1	ROCK1	0.461228	-0.604096
Rho-associated protein kinase 2	ROCK2	0.922058	0.133557
Rho-related GTP-binding protein RhoG	RHOG	0.56002	0.233634
Ribonuclease 4	RNASE4	1.90654	0.549895
Ribonuclease inhibitor	RNH1	1.0343	0.122862
Ribonuclease T2	RNASET2	2.13305	-0.707292
Ribonucleoprotein PTB-binding 1	RAVER1	NaN	0
Ribonucleoside-diphosphate reductase large subunit	RRM1	0.352716	-0.058452
Ribonucleoside-diphosphate reductase subunit M2	RRM2	0.636147	-0.247705
Ribose-phosphate pyrophosphokinase 1	PRPS1	2.04805	0.464638
Ribose-phosphate pyrophosphokinase 2	PRPS2	0.0619915	0.054938
Ribosomal L1 domain-containing protein 1	RSL1D1	0.66325	-0.269056
Ribosome biogenesis protein WDR12	WDR12	2.05522	0.435595
Ribosome maturation protein SBDS	SBDS	0.115189	0.0710411
Ribosome-binding protein 1	RRBP1	2.16393	-0.318193
Ribulose-phosphate 3-epimerase	RPE	0.116561	0.128083
RNA polymerase-associated protein CTR9 homolog	CTR9	1.5615	1.31045
RNA polymerase-associated protein LEO1	LEO1	3.40578	-0.963174
RNA-binding motif protein, X chromosome	RBMX	1.77996	0.365562
RNA-binding protein 10	RBM10	0.392062	0.181114
RNA-binding protein 12	RBM12	1.77496	0.412743
RNA-binding protein 14	RBM14	0.603277	-0.304218
RNA-binding protein 25	RBM25	1.20752	0.581266
RNA-binding protein 27	RBM27	0.0686029	-0.0151068
RNA-binding protein 3	RBM3	0.0965768	0.0547791
RNA-binding protein 39	RBM39	0.983299	0.198785
RNA-binding protein 8A	RBM8A	1.25772	0.417073
RNA-binding protein EWS	EWSR1	0.0365425	-0.013944
RNA-binding protein FUS	FUS	1.10543	0.357027
RNA-binding protein Raly	RALY	1.20793	-0.712917
Rootletin	CROCC	NaN	0
rRNA 2-O-methyltransferase fibrillarin	FBL	1.05051	-0.749097
RuvB-like 1	RUVBL1	1.50704	0.331201
RuvB-like 2	RUVBL2	1.35484	2.65762
RWD domain-containing protein 1	RWDD1	0.290258	-0.590584
S-adenosylmethionine synthase isoform type-2	MAT2A	0.205695	0.0452894
S-formylglutathione hydrolase	ESD	1.16309	-0.276393
S-methyl-5-thioadenosine phosphorylase	MTAP	2.21832	0.478617
S-phase kinase-associated protein 1	SKP1	0.816779	0.408729
SAFB-like transcription modulator	SLTM	0.696951	-0.89736
SAP domain-containing ribonucleoprotein	SARNP	0.152803	0.0814966
Sarcoplasmic/endoplasmic reticulum calcium ATPase 2	ATP2A2	1.03789	-0.0852369
Scaffold attachment factor B1	SAFB	0.174457	-0.063549
Sec1 family domain-containing protein 1	SCFD1	2.25601	0.544416
SEC14-like protein 2	SEC14L2	0.896147	0.757022
SEC23-interacting protein	SEC23IP	0.394894	-0.268685
Secernin-1	SCRN1	0.268586	-0.17926
Secernin-2	SCRN2	NaN	0
Secreted and transmembrane protein 1	SECTM1	0.806607	-1.72339
Secreted frizzled-related protein 1	SFRP1	4.84081	-0.840051
Secreted frizzled-related protein 3	FRZB	2.02322	-1.43298
Secretogranin-2	SCG2	0.207535	0.0987409
Secretory carrier-associated membrane protein 3	SCAMP3	1.28427	-1.28209
Selenide, water dikinase 1	SEPHS1	1.41453	0.666669
Selenium-binding protein 1	SELENBP1	0.982103	0.331152
Semaphorin-3A	SEMA3A	0.342252	-0.259684
Semaphorin-3B	SEMA3B	4.00875	-0.885493
Semaphorin-3C	SEMA3C	2.69523	-1.86501
Semaphorin-3D	SEMA3D	0.0187827	0.0242011
Semaphorin-3F	SEMA3F	2.82605	-2.18343
Semaphorin-4B	SEMA4B	0.387763	-0.153608
Semaphorin-5A	SEMA5A	4.17588	-1.00505
Semaphorin-7A	SEMA7A	3.5894	0.664968
Septin-11	2011-09-01	2.31815	0.240574
Septin-2	2002-09-01	0.799613	0.138447
Septin-7	2007-09-01	0.0372954	0.00991567
Septin-8	2008-09-01	0.094094	-0.106307
Septin-9	2009-09-01	0.187506	0.0170205
Sequestosome-1	SQSTM1	2.85633	-1.25578
Serglycin	SRGN	3.76721	-1.7179
Serine hydroxymethyltransferase, cytosolic	SHMT1	1.72863	-1.06002
Serine hydroxymethyltransferase, mitochondrial	SHMT2	1.64859	0.429267
Serine protease 23	PRSS23	4.59292	-1.1679
Serine protease HTRA1	HTRA1	5.98974	-1.25901
Serine--tRNA ligase, cytoplasmic	SARS	0.377754	-0.115308
Serine-threonine kinase receptor-associated protein	STRAP	1.81348	0.416843
Serine/arginine repetitive matrix protein 1	SRRM1	1.64007	1.84304
Serine/arginine repetitive matrix protein 2	SRRM2	0.694266	0.175275
Serine/arginine-rich splicing factor 1	SRSF1	1.33665	-0.234709
Serine/arginine-rich splicing factor 11	SRSF11	2.06495	0.602023
Serine/arginine-rich splicing factor 2	SRSF2	0.302419	0.117209
Serine/arginine-rich splicing factor 3	SRSF3	0.537758	-1.57308
Serine/arginine-rich splicing factor 6	SRSF6	0.36551	-0.172754
Serine/arginine-rich splicing factor 7	SRSF7	0.655051	-0.259182
Serine/arginine-rich splicing factor 9	SRSF9	0.428907	-0.195601
Serine/threonine-protein kinase 24	STK24	0.320008	0.0832335
Serine/threonine-protein kinase MRCK beta	CDC42BPB	0.591326	0.386911
Serine/threonine-protein kinase Nek9	NEK9	2.84768	2.54518
Serine/threonine-protein kinase OSR1	OXSR1	3.90349	0.489298
Serine/threonine-protein kinase PAK 2	PAK2	1.50257	0.279151
Serine/threonine-protein kinase PLK1	PLK1	0.524897	0.158415
Serine/threonine-protein phosphatase 2A 55 kDa regulatory subunit B alpha isoform	PPP2R2A	0.896959	-0.168929
Serine/threonine-protein phosphatase 2A 56 kDa regulatory subunit delta isoform	PPP2R5D	0.856855	-0.864803
Serine/threonine-protein phosphatase 2A 65 kDa regulatory subunit A alpha isoform	PPP2R1A	1.47344	0.256496
Serine/threonine-protein phosphatase 2A activator	PPP2R4	1.69878	0.316936
Serine/threonine-protein phosphatase 2A catalytic subunit alpha isoform	PPP2CA	2.16254	0.314404
Serine/threonine-protein phosphatase 2B catalytic subunit alpha isoform	PPP3CA	2.07749	0.428481
Serine/threonine-protein phosphatase 5	PPP5C	0.249695	-0.0531712
Serine/threonine-protein phosphatase 6 catalytic subunit	PPP6C	1.56006	0.406142
Serine/threonine-protein phosphatase 6 regulatory subunit 3	PPP6R3	1.12513	1.12583
Serine/threonine-protein phosphatase CPPED1	CPPED1	3.60771	-2.6853
Serine/threonine-protein phosphatase PP1-alpha catalytic subunit	PPP1CA	1.38079	0.206286
Serine/threonine-protein phosphatase PP1-beta catalytic subunit	PPP1CB	0.91863	2.08392
Serine/threonine-protein phosphatase PP1-gamma catalytic subunit	PPP1CC	2.37584	1.49898
Serpin B6	SERPINB6	0.187247	-0.0275656
Serpin B7	SERPINB7	1.68456	3.19172
Serpin B8	SERPINB8	0.321073	0.069568
Serpin H1	SERPINH1	1.79002	0.392479
Serrate RNA effector molecule homolog	SRRT	0.82489	-0.222685
Serum albumin	ALB	NaN	0
SET and MYND domain-containing protein 5	SMYD5	0.364373	-0.925289
SH3 domain-binding glutamic acid-rich-like protein	SH3BGRL	0.255296	0.0635732
SH3 domain-binding glutamic acid-rich-like protein 3	SH3BGRL3	1.05787	0.176208
Sialate O-acetylesterase	SIAE	2.18687	-1.25277
Sialic acid synthase	NANS	2.11358	-0.399151
Sialidase-1	NEU1	2.04026	-0.759038
Signal peptide peptidase-like 2A	SPPL2A	1.68797	-1.11566
Signal recognition particle 14 kDa protein	SRP14	0.67945	-0.383496
Signal recognition particle 9 kDa protein	SRP9	0.934858	0.130594
Signal recognition particle receptor subunit alpha	SRPR	2.10396	1.55653
Signal recognition particle subunit SRP68	SRP68	0.58822	0.553977
Signal recognition particle subunit SRP72	SRP72	0.776425	0.361422
Signal transducer and activator of transcription 1-alpha/beta	STAT1	2.05077	-3.62601
Signal transducer and activator of transcription 3	STAT3	1.07646	1.06674
Signal transducing adapter molecule 1	STAM	0.567571	-0.452185
Signal transducing adapter molecule 2	STAM2	0.0311666	0.0507978
Single-stranded DNA-binding protein, mitochondrial	SSBP1	1.97661	0.744537
SLIT and NTRK-like protein 6	SLITRK6	2.27985	-2.29687
Slit homolog 2 protein	SLIT2	0.452137	-0.155907
Small glutamine-rich tetratricopeptide repeat-containing protein alpha	SGTA	0.700803	-0.129043
Small nuclear ribonucleoprotein F	SNRPF	0.243838	0.137122
Small nuclear ribonucleoprotein G	SNRPG	NaN	0
Small nuclear ribonucleoprotein Sm D1	SNRPD1	0.546688	-0.168966
Small nuclear ribonucleoprotein Sm D2	SNRPD2	0.0573718	0.0220369
Small nuclear ribonucleoprotein Sm D3	SNRPD3	0.686433	-0.238763
Small nuclear ribonucleoprotein-associated protein N	SNRPN	0.0939849	-0.0284774
Small ubiquitin-related modifier 1	SUMO1	0.0328588	-0.0154324
Small ubiquitin-related modifier 2	SUMO2	0.951173	0.345215
Small ubiquitin-related modifier 3	SUMO3	0.608096	-1.04894
Smoothelin	SMTN	2.31742	1.83993
Sodium-coupled neutral amino acid transporter 2	SLC38A2	1.73208	-1.58345
Sodium/potassium-transporting ATPase subunit alpha-1	ATP1A1	1.22012	0.179175
Sodium/potassium-transporting ATPase subunit beta-1	ATP1B1	0.328845	0.0998198
Sodium/potassium-transporting ATPase subunit beta-3	ATP1B3	1.31575	0.265418
Soluble calcium-activated nucleotidase 1	CANT1	1.74288	-0.158643
Soluble scavenger receptor cysteine-rich domain-containing protein SSC5D	SSC5D	3.70295	-1.60169
Solute carrier family 2, facilitated glucose transporter member 1	SLC2A1	0.308317	0.145991
Sorbitol dehydrogenase	SORD	1.31436	1.88422
Sorcin	SRI	0.863849	0.175338
Sortilin	SORT1	3.416	-1.16505
Sortilin-related receptor	SORL1	1.45742	-0.690399
Sorting nexin-1	SNX1	0.666069	-0.138149
Sorting nexin-12	SNX12	0.113185	0.0569344
Sorting nexin-2	SNX2	0.54908	0.0777963
Sorting nexin-27	SNX27	1.12512	0.925131
Sorting nexin-3	SNX3	1.6553	-0.30949
Sorting nexin-6	SNX6	0.562489	0.129452
Sorting nexin-9	SNX9	1.83617	0.446201
SPARC	SPARC	2.76661	-0.590325
SPARC-related modular calcium-binding protein 1	SMOC1	5.27005	4.48527
SPATS2-like protein	SPATS2L	1.02689	4.99239
Spectrin alpha chain, non-erythrocytic 1	SPTAN1	2.19588	0.180053
Spectrin beta chain, non-erythrocytic 1	SPTBN1	2.7159	0.283412
Spermidine synthase	SRM	1.62507	-0.277587
Spermine synthase	SMS	2.52931	0.69476
Spindlin-1	SPIN1	1.06707	-0.392061
Spliceosome RNA helicase DDX39B	DDX39B	0.957371	0.189433
Splicing factor 1	SF1	0.751906	0.199849
Splicing factor 3A subunit 1	SF3A1	0.476351	0.0428492
Splicing factor 3A subunit 2	SF3A2	0.202104	0.0750217
Splicing factor 3A subunit 3	SF3A3	0.27381	0.0819492
Splicing factor 3B subunit 1	SF3B1	0.973835	0.115599
Splicing factor 3B subunit 2	SF3B2	0.0300418	0.00937271
Splicing factor 3B subunit 3	SF3B3	0.341033	-0.0586141
Splicing factor 3B subunit 4	SF3B4	0.858311	1.01277
Splicing factor 3B subunit 5	SF3B5	0.575913	0.199021
Splicing factor 3B subunit 6	SF3B6	0.340093	-0.597422
Splicing factor U2AF 35 kDa subunit	U2AF1	0.112771	0.0741634
Splicing factor U2AF 65 kDa subunit	U2AF2	1.62129	0.386745
Splicing factor, proline- and glutamine-rich	SFPQ	1.01398	0.169108
SPRY domain-containing protein 4	SPRYD4	0.092602	-0.100796
Src substrate cortactin	CTTN	0.20066	-0.0436465
SRSF protein kinase 1	SRPK1	1.03985	0.658883
Stanniocalcin-1	STC1	4.8917	2.79336
Stanniocalcin-2	STC2	0.410409	-0.0802015
Staphylococcal nuclease domain-containing protein 1	SND1	3.7238	0.420741
Stathmin	STMN1	0.268827	-0.114333
STE20-like serine/threonine-protein kinase	SLK	0.087564	-0.086888
Steroid receptor RNA activator 1	SRA1	2.68406	-0.497321
Stress-70 protein, mitochondrial	HSPA9	0.856924	0.177207
Stress-induced-phosphoprotein 1	STIP1	2.8875	0.324652
Striatin	STRN	0.558926	0.206636
Striatin-3	STRN3	0.461578	0.16132
Stromal cell-derived factor 1	CXCL12	2.40403	3.0056
Stromal cell-derived factor 2	SDF2	0.533493	0.160292
Structural maintenance of chromosomes flexible hinge domain-containing protein 1	SMCHD1	0.893046	0.973049
Structural maintenance of chromosomes protein 1A	SMC1A	0.574517	0.272381
Structural maintenance of chromosomes protein 2	SMC2	0.11594	-0.0369396
Structural maintenance of chromosomes protein 3	SMC3	0.151755	0.14531
Structural maintenance of chromosomes protein 4	SMC4	0.0369583	-0.0153904
Succinate dehydrogenase [ubiquinone] flavoprotein subunit, mitochondrial	SDHA	0.103184	0.0357552
Succinate dehydrogenase [ubiquinone] iron-sulfur subunit, mitochondrial	SDHB	2.67664	-1.55339
Succinyl-CoA:3-ketoacid coenzyme A transferase 1, mitochondrial	OXCT1	1.21692	0.238447
Sulfhydryl oxidase 1	QSOX1	1.34074	-0.12012
Sulfhydryl oxidase 2	QSOX2	1.54012	-0.493038
SUMO-activating enzyme subunit 1	SAE1	0.774737	-0.170399
SUMO-activating enzyme subunit 2	UBA2	2.36761	-0.27269
SUMO-conjugating enzyme UBC9	UBE2I	0.910623	0.265512
Superkiller viralicidic activity 2-like 2	SKIV2L2	0.305944	0.0648575
Superoxide dismutase [Cu-Zn]	SOD1	1.17025	0.175543
Superoxide dismutase [Mn], mitochondrial	SOD2	4.1347	1.17271
Suppressor of G2 allele of SKP1 homolog	SUGT1	0.462147	-0.0678361
Suprabasin	SBSN	NaN	0
[truncated: 396 more rows]
