# Supplementary material for: ANTXR1 deficiency promotes fibroblast senescence: implications for GAPO syndrome as a progeroid disorder
Source: Sci Rep. 2024 Apr 23;14:9321. doi: 10.1038/s41598-024-59901-y (PMC11039612; doi:10.1038/s41598-024-59901-y)
Supplement: Supplementary file 4 — Supplementary Table 2. [file 41598_2024_59901_MOESM4_ESM.xlsx]

## Sheet: Tabelle1
Supplementary Table 2. List of qPCR primers used in this study
Primer Name	Sequence
ANTXR1_For	ATTTCAAGTTGTCGTGAGAGGAAAC
ANTXR1_Rev	GACCGAGTCATTGATCTTGAAGCT
COL1A1_For	GAGGGCCAAGACGAAGACATC
COL1A1_Rev	CAGATCACGTCATCGCACAAC
CXCL1_For	GATTGTGCCTAATGTGTT
CXCL1_Rev	ATCCAGATTGAACTAACTTG
CXCL3_For	CGCCCAAACCGAAGTCATAG
CXCL3_Rev	GCTCCCCTTGTTCAGTATCTTTT
CXCL8_For	CTCCAAACCTTTCCACCCCA
CXCL8_Rev	TTCTCCACAACCCTCTGCAC
FN_For	AAACCAATTCTTGGAGCAGG
FN_Rev	CCATAAAGGGCAACCAAGAG
GAPDH_For	CTCCTGCACCACCAACTGCT
GAPDH_Rev	GGGCCATCCACAGTCTTCTG
IL6_For	CCAGAGCTGTGCAGATGAGT
IL6_Rev	GCATTTGTGGTTGGGTCAGG
P21 (Cdkn1a)_For	CAGGAGGCCCGTGAGCGATGGA
P21 (Cdkn1a)_Rev	ATCAGCCGGCGTTTGGAGTGGT
PLAU_For:	CCAAAGGCAGCAATGAACTTC
PLAU_Rev:	GGCATGGTACGTTTGCTGAA
SERPINE1_For:	CTCTCTCTGCCCTCACCAA
SERPINE1_Rev:	GAAACTGTCTGAACATGTCG
STC1_For	ACGAGGCGGAACAAAATGATT
STC1_Rev	TGCACTTTAAGCTCTCTTTGACA
LMNB1_For	TGATGCTTTTCCTGTGTTTCA
LMNB1_Rev	CAGTTCTTCCCTGGCACTGT
