# Supplementary material for: ANTXR1 deficiency promotes fibroblast senescence: implications for GAPO syndrome as a progeroid disorder
Source: Sci Rep. 2024 Apr 23;14:9321. doi: 10.1038/s41598-024-59901-y (PMC11039612; doi:10.1038/s41598-024-59901-y)
Supplement: Supplementary file 5 — Supplementary Table 3. [file 41598_2024_59901_MOESM5_ESM.xlsx]

## Sheet: Tabelle1
Supplementary Table 3. List of antibodies used in this study.
	primary antibody	company	Identifier	dilution IF	dilution WB
	Actin clone C4	EMD Millipore Corp.	MAB1501R	-	1:5000
	Collagen Type I	EMD Millipore Corp.	AB758	1:50	1:500
	ColVI a1C	in House	N/A	-	1:1000
	ColVI a3N	in House	N/A	1:200	1:500
	ColXII	in House	N/A	1:1000	-
	Fibronectin	in House	N/A	1:1000	1:500
	Lamin A/C 4C11	Cell Signalling	mab #4777	1:100	-
	p21	Santa Cruz	sc-6246	1:100
	p-p65	Cell Signaling	#3031		1:1000
	P-IKK⍺/β	Cell Signaling	mAb #2078		1:1000
	Serpine1/PAI-1	R&D systems	AF1786		1:1000
	TEM8/ANTXR1	abcam	ab241067	1:20	1:200
	uPA	R&D systems	Clone 204212		1:1000
	Vinculin	Signal Immuno Chemistry	Y-9131	1:100	-
	SUN1	Proteintech	24568-1-AP	1:400	1:1000
	SUN2	Proteintech	27556-1-AP	1:1000	1:1000
	Emerin	Cell Signaling	mab #30853	1:1000	1:1000
	p65	Santa Cruz	sc-109		1:1000
	IKK⍺/β	Santa Cruz	sc-7606		1:1000
	secondary antibody	company	Identifier	dilution IF	dilution WB
	Swine anti-rabbit IgG HRP-conjugated	DAKO	#P0399	-	1:3000
	Rabbit anti-mouse IgG HRP-conjugated	DAKO	#P0260	-	1:1500
	Rabbit anti-goat IgG HRP-conjugated	DAKO	#P0449	-	1:3000
	Rabbit anti-guinea pig IgG HRP-conjugated	Sigma Aldrich	#A5545	-	1:1500
	Goat anti-guinea pig IgG Alexa fluor 555	Thermo Fisher Scientific	#A21435	1:1000	-
	Goat anti-rabbit Alexa IgG Alexa fluor 488	Thermo Fisher Scientific	#A11034	1:1000	-
	Chicken anti goat IgG Alexa fluor 488	Thermo Fisher Scientific	#A21467	1:1000	-
	DyLight™ 488 Phalloidin	Cell Signaling	#12935	1:100
